# Supplementary material for: ZmIAA5 regulates maize root growth and development by interacting with ZmARF5 under the specific binding of ZmTCP15/16/17
Source: PeerJ. 2022 Jul 14;10:e13710. doi: 10.7717/peerj.13710 (PMC9288822; doi:10.7717/peerj.13710)
Supplement: Supplemental Information 1 [file peerj-10-13710-s005.xlsx]

## Sheet: Sheet1
	B73	zmiaa5-1	zmiaa5-2			B73	zmiaa5-1	zmiaa5-2
Length of Primary root（cm）	7.854	6.479	6.347		Length of Seminal root（cm）	7.687	5.999	6.324
Length of Primary root（cm）	7.698	6.467	6.546		Length of Seminal root（cm）	7.807	6.019	6.134
Length of Primary root（cm）	7.908	6.576	6.453		Length of Seminal root（cm）	7.591	6.154	6.097
	B73	zmiaa5-1	zmiaa5-2			B73	zmiaa5-1	zmiaa5-2
Number of Primary Lateral roots	33	14	18		Number of Total Root	48	25	25
Number of Primary Lateral roots	35	17	16		Number of Total Root	49	20	26
Number of Primary Lateral roots	31	19	15		Number of Total Root	47	23	27
	B73	zmiaa5-1	zmiaa5-2			B73	zmiaa5-1	zmiaa5-2
Height of 14 days Plant （cm）	22.947	17.678	17.341		Weight of 65 days Plant （Kg）	1.785	1.345	1.543
Height of 14 days Plant （cm）	21.899	16.987	17.198		Weight of 65 days Plant （Kg）	1.915	1.452	1.537
Height of 14 days Plant （cm）	22.365	17.034	17.254		Weight of 65 days Plant （Kg）	2.232	1.354	1.385
First Stats					First Stats					First Stats					First Stats					First Stats					First Stats
	B73	zmiaa5-1	zmiaa5-2			B73	zmiaa5-1	zmiaa5-2			B73	zmiaa5-1	zmiaa5-2			B73	zmiaa5-1	zmiaa5-2			B73	zmiaa5-1	zmiaa5-2			B73	zmiaa5-1	zmiaa5-2
Length of Primary root（cm）	7.901	6.481	6.247		Length of Seminal root（cm）	7.671	6.011	6.224		Number of Primary Lateral roots	36	14	21		Number of Total Root	51	23	25		Height of 14 days Plant （cm）	23.473	17.494	17.223		Weight of 65 days Plant （Kg）	1.918	1.167	1.669
	7.799	6.501	6.337			7.771	6.017	6.331			31	13	18			45	23	25			22.365	17.761	17.467			1.579	1.188	1.547
	7.902	6.512	6.413			7.586	6.043	6.339			35	12	16			47	24	23			22.441	17.964	17.279			1.496	1.601	1.752
	7.876	6.384	6.531			7.694	5.895	6.263			31	13	19			44	27	23			23.269	17.845	17.198			1.357	1.476	1.494
	7.798	6.436	6.258			7.755	5.976	6.249			31	14	21			45	29	29			22.497	17.529	17.604			1.874	1.523	1.387
	7.791	6.405	6.291			7.794	5.984	6.359			32	12	16			48	30	28			22.389	17.444	17.736			2.167	1.346	1.254
	7.892	6.511	6.331			7.659	6.123	6.268			34	16	16			46	22	23			23.278	17.609	16.909			2.083	1.571	1.771
	7.799	6.512	6.434			7.601	6.166	6.432			36	15	15			51	21	24			22.776	17.541	17.653			1.631	1.273	1.197
	7.859	6.551	6.345			7.761	5.876	6.433			33	13	15			47	24	25			23.446	17.693	17.196			1.993	1.144	1.712
	7.923	6.497	6.279			7.575	5.896	6.346			32	15	23			52	25	26			23.539	17.902	17.143			1.754	1.163	1.648
Second Stats					Second Stats					Second Stats					Second Stats					Second Stats					Second Stats
	B73	zmiaa5-1	zmiaa5-2			B73	zmiaa5-1	zmiaa5-2			B73	zmiaa5-1	zmiaa5-2			B73	zmiaa5-1	zmiaa5-2			B73	zmiaa5-1	zmiaa5-2			B73	zmiaa5-1	zmiaa5-2
Length of Primary root（cm）	7.783	6.563	6.503		Length of Seminal root（cm）	7.782	5.851	6.131		Number of Primary Lateral roots	36	19	17		Number of Total Root	51	22	29		Height of 14 days Plant （cm）	21.901	17.257	17.047		Weight of 65 days Plant （Kg）	2.173	1.631	1.679
	7.791	6.445	6.454			7.821	6.179	6.291			32	16	19			49	21	24			21.876	16.598	17.162			2.098	1.587	1.543
	7.793	6.506	6.586			7.834	6.062	6.302			32	15	15			47	21	23			21.928	16.872	17.559			2.132	1.573	1.219
	7.823	6.516	6.635			7.792	5.817	6.013			41	20	14			50	20	28			22.245	17.398	16.819			1.775	1.247	1.735
	7.721	6.465	6.656			7.785	5.634	5.981			38	16	16			46	18	29			21.672	17.249	17.675			1.926	1.381	1.387
	7.162	6.511	6.599			7.773	6.325	6.293			39	17	13			49	19	30			21.754	16.654	16.868			1.731	1.657	1.803
	7.669	6.379	6.595			7.851	6.461	6.301			33	19	20			52	19	23			21.966	16.613	17.391			1.784	1.265	1.764
	7.736	6.398	6.465			7.819	6.025	5.782			35	15	21			53	17	22			22.192	17.277	16.683			1.684	1.672	1.699
	7.712	6.339	6.516			7.793	5.968	5.981			34	16	14			47	18	25			21.514	16.745	17.429			1.752	1.157	1.323
	7.791	6.567	6.454			7.824	5.864	6.262			33	19	13			50	21	24			21.937	17.204	17.346			2.095	1.352	1.218
Third Stats					Third Stats					Third Stats					Third Stats					Third Stats					Third Stats
	B73	zmiaa5-1	zmiaa5-2			B73	zmiaa5-1	zmiaa5-2			B73	zmiaa5-1	zmiaa5-2			B73	zmiaa5-1	zmiaa5-2			B73	zmiaa5-1	zmiaa5-2			B73	zmiaa5-1	zmiaa5-2
Length of Primary root（cm）	7.958	6.546	6.473		Length of Seminal root（cm）	7.621	6.014	6.197		Number of Primary Lateral roots	28	22	16		Number of Total Root	45	20	30		Height of 14 days Plant （cm）	22.674	17.356	17.541		Weight of 65 days Plant （Kg）	2.021	1.496	1.476
	7.972	6.597	6.499			7.679	6.142	6.214			29	17	11			44	23	31			22.462	17.279	17.478			2.472	1.472	1.507
	7.929	6.565	6.478			7.556	6.173	5.816			33	19	12			47	21	24			22.104	16.884	17.125			2.554	1.165	1.121
	7.899	6.614	6.577			7.496	6.015	5.928			36	18	15			49	21	23			22.215	17.296	17.065			1.953	1.273	1.213
	7.891	6.556	6.548			7.678	6.112	6.036			37	23	19			50	25	25			22.509	17.391	17.603			2.014	1.293	1.418
	7.788	6.558	6.348			7.619	6.236	6.302			29	15	16			44	24	29			22.582	16.799	17.125			2.146	1.146	1.099
	7.969	6.434	6.354			7.547	6.341	6.245			28	16	17			45	22	27			22.016	16.903	17.097			2.381	1.215	1.256
	7.752	6.425	6.479			7.597	6.319	6.172			31	20	12			45	26	28			21.854	16.899	17.454			2.442	1.372	1.492
	7.966	6.792	6.398			7.498	6.123	6.261			32	17	20			49	25	25			22.563	16.796	17.017			2.013	1.493	1.581
	7.957	6.583	6.377			7.617	6.064	5.803			30	21	14			50	21	24			22.661	16.732	17.034			2.325	1.617	1.682
