# Supplementary material for: ZmIAA5 regulates maize root growth and development by interacting with ZmARF5 under the specific binding of ZmTCP15/16/17
Source: PeerJ. 2022 Jul 14;10:e13710. doi: 10.7717/peerj.13710 (PMC9288822; doi:10.7717/peerj.13710)
Supplement: Supplemental Information 2 [file peerj-10-13710-s006.xlsx]

## Sheet: Sheet1
	KN5585	ZmIAA5OE-1	ZmIAA5OE-2			KN5585	ZmIAA5OE-1	ZmIAA5OE-2
Length of Primary root（cm）	8.813	9.723	9.647		Length of Seminal root（cm）	7.519	8.924	8.301
	8.854	9.798	9.546			7.589	8.898	8.267
	8.873	9.804	9.598			7.561	8.756	8.245
	KN5585	ZmIAA5OE-1	ZmIAA5OE-2			KN5585	ZmIAA5OE-1	ZmIAA5OE-2
Number of Primary Lateral roots	35	51	47		Number of Total Root	57	76	70
	33	54	49			55	76	69
	36	53	50			57	78	72
	KN5585	ZmIAA5OE-1	ZmIAA5OE-2			KN5585	ZmIAA5OE-1	ZmIAA5OE-2
Height of 14 days Plant （cm）	23.661	30.625	29.589		Weight of 65 days Plant （Kg）	1.985	2.897	2.798
	22.895	31.896	29.983			2.015	2.689	2.599
	22.789	30.981	30.141			1.992	2.901	2.674
First Stats					First Stats					First Stats					First Stats					First Stats				First Stats
	KN5585	ZmIAA5OE-1	ZmIAA5OE-2			KN5585	ZmIAA5OE-1	ZmIAA5OE-2			KN5585	ZmIAA5OE-1	ZmIAA5OE-2			KN5585	ZmIAA5OE-1	ZmIAA5OE-2			KN5585	ZmIAA5OE-1	ZmIAA5OE-2			KN5585	ZmIAA5OE-1	ZmIAA5OE-2
Length of Primary root（cm）	8.723	9.793	9.721		Length of Seminal root（cm）	7.672	9.238	8.275		Number of Primary Lateral roots	33	55	45		Number of Primary Lateral roots	59	77	73		Height of 14 days Plant （cm）	22.646	31.637	28.762	Weight of 65 days Plant （Kg）		1.764	2.963	2.913
	8.834	9.772	9.609			7.714	8.763	8.382			32	50	50			55	79	69			22.539	32.012	29.971			2.165	3.173	2.698
	8.773	9.901	9.553			7.692	8.676	8.501			37	52	49			53	80	72			24.689	29.862	30.139			2.212	2.783	2.848
	8.681	9.829	9.638			7.329	9.317	8.712			39	56	49			52	74	71			22.745	30.746	28.743			1.864	2.752	2.687
	8.875	9.664	9.703			7.218	8.771	8.277			37	49	44			54	78	70			24.902	30.713	29.428			1.736	2.664	2.849
	8.891	9.642	9.533			7.288	9.307	8.142			35	49	46			59	74	73			24.764	31.078	30.479			1.943	2.729	2.698
	8.877	9.638	9.557			7.462	8.598	8.166			34	53	43			61	75	67			23.898	31.761	28.628			2.107	2.957	3.131
	8.912	9.727	9.768			7.586	8.645	8.052			31	49	47			55	73	68			22.674	29.312	29.795			2.115	2.809	2.952
	8.765	9.626	9.641			7.531	8.976	8.341			37	49	44			59	76	69			24.357	29.763	28.964			1.964	2.995	2.646
	8.802	9.641	9.744			7.701	8.944	8.164			33	50	49			60	75	70			23.397	29.365	30.976			1.976	3.148	2.561
Second Stats					Second Stats					Second Stats					Second Stats					Second Stats				Second Stats
	KN5585	ZmIAA5OE-1	ZmIAA5OE-2			KN5585	ZmIAA5OE-1	ZmIAA5OE-2			KN5585	ZmIAA5OE-1	ZmIAA5OE-2			KN5585	ZmIAA5OE-1	ZmIAA5OE-2			KN5585	ZmIAA5OE-1	ZmIAA5OE-2			KN5585	ZmIAA5OE-1	ZmIAA5OE-2
Length of Primary root（cm）	8.893	9.873	9.213		Length of Seminal root（cm）	7.678	8.898	8.062		Number of Primary Lateral roots	32	57	50		Number of Primary Lateral roots	57	74	70		Height of 14 days Plant （cm）	23.654	32.763	30.783	Weight of 65 days Plant （Kg）		2.202	2.579	2.769
	8.831	9.764	9.356			7.381	8.898	8.497			31	58	48			54	79	71			23.763	30.812	28.995			1.875	2.877	2.859
	8.842	9.791	9.666			7.479	8.898	8.357			33	56	49			53	76	73			21.879	30.537	28.674			2.173	2.794	2.695
	8.876	9.742	9.594			7.695	8.898	8.099			34	51	48			56	77	67			23.472	30.379	31.014			2.093	2.397	2.378
	8.807	9.761	9.612			7.762	8.898	8.553			35	52	51			58	74	68			22.818	32.413	30.987			1.889	2.491	2.279
	8.913	9.708	9.701			7.382	8.898	7.926			36	51	46			59	73	72			22.776	32.637	30.674			2.211	2.788	2.796
	8.781	9.891	9.593			7.484	8.898	8.357			37	53	48			52	74	68			21.325	31.689	29.761			1.964	2.485	2.489
	8.881	9.803	9.587			7.541	8.898	8.168			33	54	47			51	77	69			21.779	32.742	29.878			1.893	2.679	2.713
	8.897	9.822	9.604			7.798	8.898	8.364			31	55	49			57	75	65			23.602	32.495	28.942			1.965	2.813	2.312
	8.821	9.825	9.532			7.689	8.898	8.287			31	57	51			53	79	69			23.891	32.497	30.125			1.887	2.989	2.701
Third Stats					Third Stats					Third Stats					Third Stats					Third Stats				Third Stats
	KN5585	ZmIAA5OE-1	ZmIAA5OE-2			KN5585	ZmIAA5OE-1	ZmIAA5OE-2			KN5585	ZmIAA5OE-1	ZmIAA5OE-2			KN5585	ZmIAA5OE-1	ZmIAA5OE-2			KN5585	ZmIAA5OE-1	ZmIAA5OE-2			KN5585	ZmIAA5OE-1	ZmIAA5OE-2
Length of Primary root（cm）	8.994	9.694	9.765		Length of Seminal root（cm）	7.378	8.935	8.015		Number of Primary Lateral roots	39	55	49		Number of Primary Lateral roots	55	80	76		Height of 14 days Plant （cm）	23.315	31.267	29.871	Weight of 65 days Plant （Kg）		1.754	3.124	2.903
	8.688	9.998	9.771			7.801	8.772	8.554			35	51	53			59	81	70			21.674	30.984	30.762			1.794	2.963	2.795
	8.797	10.207	9.412			7.923	8.659	8.472			37	53	51			56	83	71			23.476	29.986	31.214			1.953	2.913	2.674
	8.971	9.645	9.698			7.668	8.431	8.397			36	58	54			58	77	69			22.689	30.762	29.918			2.135	2.875	2.519
	9.113	9.569	9.821			7.419	8.924	8.176			37	56	56			53	73	68			23.276	31.304	29.462			2.071	2.991	2.677
	8.572	9.976	9.791			7.197	8.815	8.094			32	52	48			58	75	69			21.694	30.668	31.263			2.112	2.974	2.594
	8.919	9.607	9.312			7.279	9.036	8.172			33	49	49			59	76	77			23.561	31.587	29.785			1.766	2.815	2.497
	8.867	9.772	9.279			7.325	8.317	8.532			34	50	47			60	79	74			23.762	29.987	29.818			2.053	2.791	2.453
	8.746	9.794	9.543			7.763	8.516	8.091			36	53	49			55	79	75			21.573	31.382	29.466			2.091	2.763	2.875
	9.066	9.781	9.586			7.861	9.156	7.945			37	54	47			59	74	71			22.865	31.886	29.855			2.192	2.801	2.753
