# Supplementary material for: ZmIAA5 regulates maize root growth and development by interacting with ZmARF5 under the specific binding of ZmTCP15/16/17
Source: PeerJ. 2022 Jul 14;10:e13710. doi: 10.7717/peerj.13710 (PMC9288822; doi:10.7717/peerj.13710)
Supplement: Supplemental Information 3 [file peerj-10-13710-s007.xlsx]

## Sheet: General Information
General Information
Ord file name	E:\457\ZML\20201126组织.ord
Software version	2.2.250.602
Equipment name	PR0961400536
Instrument serial number	PR0961400536
Instrument version	PCR 2.3.2, RT 1.1.12.23
Data used	1
sample group	Default
Run log	StartTime: 2020-12-7 17:39:40
	RunTime: 02:33:03
	Path: /SHARED/PCPTP
	No errors

## Sheet: board layout
Hole	Fluorophore	Sample Type	Target Gene	Description	Concentration	Allele Standard Value	Double Hole	Sample Name		Sample Group	Default
A01-Ch1	[none]	[none]			0		Rep 1	Filament			A1
A01-Ch2	[none]	[none]			0		Rep 1	Filament			A2
A01-Ch3	[none]	[none]			0		Rep 1	Filament			A3
A01-Ch4	[none]	[none]			0		Rep 1	Filament			A4
A01-Ch5	SYBR	Reference gene	ACTIIN		0		Rep 1	Filament			A5
A02-Ch1	[none]	[none]			0		Rep 1	Filament			A6
A02-Ch2	[none]	[none]			0		Rep 1	Filament			A7
A02-Ch3	[none]	[none]			0		Rep 1	Filament			A8
A02-Ch4	[none]	[none]			0		Rep 1	Filament			A9
A02-Ch5	SYBR	Reference gene	ACTIIN		0		Rep 1	Filament			A10
A03-Ch1	[none]	[none]			0		Rep 1	Filament			A11
A03-Ch2	[none]	[none]			0		Rep 1	Filament			A12
A03-Ch3	[none]	[none]			0		Rep 1	Filament			A13
A03-Ch4	[none]	[none]			0		Rep 1	Filament			A14
A03-Ch5	SYBR	Reference gene	ACTIIN		0		Rep 1	Filament			A15
A04-Ch1	[none]	[none]			0		Rep 1	Filament			A16
A04-Ch2	[none]	[none]			0		Rep 1	Filament			B1
A04-Ch3	[none]	[none]			0		Rep 1	Filament			B2
A04-Ch4	[none]	[none]			0		Rep 1	Filament			B3
A04-Ch5	SYBR	Reference gene	ACTIIN		0		Rep 1	Filament			B4
A05-Ch1	[none]	[none]			0		Rep 8	Filament			B5
A05-Ch2	[none]	[none]			0		Rep 8	Filament			B6
A05-Ch3	[none]	[none]			0		Rep 8	Filament			B7
A05-Ch4	[none]	[none]			0		Rep 8	Filament			B8
A05-Ch5	SYBR	Gene to be tested	YFY		0		Rep 8	Filament			B9
A06-Ch1	[none]	[none]			0		Rep 8	Filament			B10
A06-Ch2	[none]	[none]			0		Rep 8	Filament			B11
A06-Ch3	[none]	[none]			0		Rep 8	Filament			B12
A06-Ch4	[none]	[none]			0		Rep 8	Filament			B13
A06-Ch5	SYBR	Gene to be tested	YFY		0		Rep 8	Filament			B14
A07-Ch1	[none]	[none]			0		Rep 8	Filament			B15
A07-Ch2	[none]	[none]			0		Rep 8	Filament			B16
A07-Ch3	[none]	[none]			0		Rep 8	Filament			C1
A07-Ch4	[none]	[none]			0		Rep 8	Filament			C2
A07-Ch5	SYBR	Gene to be tested	YFY		0		Rep 8	Filament			C3
A08-Ch1	[none]	[none]			0		Rep 8	Filament			C4
A08-Ch2	[none]	[none]			0		Rep 8	Filament			C5
A08-Ch3	[none]	[none]			0		Rep 8	Filament			C6
A08-Ch4	[none]	[none]			0		Rep 8	Filament			C7
A08-Ch5	SYBR	Gene to be tested	YFY		0		Rep 8	Filament			C8
A09-Ch1	[none]	[none]			0		Rep 14	Filament			C9
A09-Ch2	[none]	[none]			0		Rep 14	Filament			C10
A09-Ch3	[none]	[none]			0		Rep 14	Filament			C11
A09-Ch4	[none]	[none]			0		Rep 14	Filament			C12
A09-Ch5	SYBR	Gene to be tested	HMA		0		Rep 14	Filament			C13
A10-Ch1	[none]	[none]			0		Rep 14	Filament			C14
A10-Ch2	[none]	[none]			0		Rep 14	Filament			C15
A10-Ch3	[none]	[none]			0		Rep 14	Filament			C16
A10-Ch4	[none]	[none]			0		Rep 14	Filament			D1
A10-Ch5	SYBR	Gene to be tested	HMA		0		Rep 14	Filament			D2
A11-Ch1	[none]	[none]			0		Rep 14	Filament			D3
A11-Ch2	[none]	[none]			0		Rep 14	Filament			D4
A11-Ch3	[none]	[none]			0		Rep 14	Filament			D5
A11-Ch4	[none]	[none]			0		Rep 14	Filament			D6
A11-Ch5	SYBR	Gene to be tested	HMA		0		Rep 14	Filament			D7
A12-Ch1	[none]	[none]			0		Rep 14	Filament			D8
A12-Ch2	[none]	[none]			0		Rep 14	Filament			D9
A12-Ch3	[none]	[none]			0		Rep 14	Filament			D10
A12-Ch4	[none]	[none]			0		Rep 14	Filament			D11
A12-Ch5	SYBR	Gene to be tested	HMA		0		Rep 14	Filament			D12
A13-Ch1	[none]	[none]			0		Rep 27	Embryo			D13
A13-Ch2	[none]	[none]			0		Rep 27	Embryo			D14
A13-Ch3	[none]	[none]			0		Rep 27	Embryo			D15
A13-Ch4	[none]	[none]			0		Rep 27	Embryo			D16
A13-Ch5	SYBR	Gene to be tested	GSH		0		Rep 27	Embryo			E1
A14-Ch1	[none]	[none]			0		Rep 27	Embryo			E2
A14-Ch2	[none]	[none]			0		Rep 27	Embryo			E3
A14-Ch3	[none]	[none]			0		Rep 27	Embryo			E4
A14-Ch4	[none]	[none]			0		Rep 27	Embryo			E5
A14-Ch5	SYBR	Gene to be tested	GSH		0		Rep 27	Embryo			E6
A15-Ch1	[none]	[none]			0		Rep 27	Embryo			E7
A15-Ch2	[none]	[none]			0		Rep 27	Embryo			E8
A15-Ch3	[none]	[none]			0		Rep 27	Embryo			E9
A15-Ch4	[none]	[none]			0		Rep 27	Embryo			E10
A15-Ch5	SYBR	Gene to be tested	GSH		0		Rep 27	Embryo			E11
A16-Ch1	[none]	[none]			0		Rep 27	Embryo			E12
A16-Ch2	[none]	[none]			0		Rep 27	Embryo			E13
A16-Ch3	[none]	[none]			0		Rep 27	Embryo			E14
A16-Ch4	[none]	[none]			0		Rep 27	Embryo			E15
A16-Ch5	SYBR	Gene to be tested	GSH		0		Rep 27	Embryo			E16
B01-Ch1	[none]	[none]			0		Rep 2	Root			F1
B01-Ch2	[none]	[none]			0		Rep 2	Root			F2
B01-Ch3	[none]	[none]			0		Rep 2	Root			F3
B01-Ch4	[none]	[none]			0		Rep 2	Root			F4
B01-Ch5	SYBR	Reference gene	ACTIIN		0		Rep 2	Root			F5
B02-Ch1	[none]	[none]			0		Rep 2	Root			F6
B02-Ch2	[none]	[none]			0		Rep 2	Root			F7
B02-Ch3	[none]	[none]			0		Rep 2	Root			F8
B02-Ch4	[none]	[none]			0		Rep 2	Root			F9
B02-Ch5	SYBR	Reference gene	ACTIIN		0		Rep 2	Root			F10
B03-Ch1	[none]	[none]			0		Rep 2	Root			F11
B03-Ch2	[none]	[none]			0		Rep 2	Root			F12
B03-Ch3	[none]	[none]			0		Rep 2	Root			F13
B03-Ch4	[none]	[none]			0		Rep 2	Root			F14
B03-Ch5	SYBR	Reference gene	ACTIIN		0		Rep 2	Root			F15
B04-Ch1	[none]	[none]			0		Rep 2	Root			F16
B04-Ch2	[none]	[none]			0		Rep 2	Root
B04-Ch3	[none]	[none]			0		Rep 2	Root
B04-Ch4	[none]	[none]			0		Rep 2	Root
B04-Ch5	SYBR	Reference gene	ACTIIN		0		Rep 2	Root
B05-Ch1	[none]	[none]			0		Rep 9	Root
B05-Ch2	[none]	[none]			0		Rep 9	Root
B05-Ch3	[none]	[none]			0		Rep 9	Root
B05-Ch4	[none]	[none]			0		Rep 9	Root
B05-Ch5	SYBR	Gene to be tested	YFY		0		Rep 9	Root
B06-Ch1	[none]	[none]			0		Rep 9	Root
B06-Ch2	[none]	[none]			0		Rep 9	Root
B06-Ch3	[none]	[none]			0		Rep 9	Root
B06-Ch4	[none]	[none]			0		Rep 9	Root
B06-Ch5	SYBR	Gene to be tested	YFY		0		Rep 9	Root
B07-Ch1	[none]	[none]			0		Rep 9	Root
B07-Ch2	[none]	[none]			0		Rep 9	Root
B07-Ch3	[none]	[none]			0		Rep 9	Root
B07-Ch4	[none]	[none]			0		Rep 9	Root
B07-Ch5	SYBR	Gene to be tested	YFY		0		Rep 9	Root
B08-Ch1	[none]	[none]			0		Rep 9	Root
B08-Ch2	[none]	[none]			0		Rep 9	Root
B08-Ch3	[none]	[none]			0		Rep 9	Root
B08-Ch4	[none]	[none]			0		Rep 9	Root
B08-Ch5	SYBR	Gene to be tested	YFY		0		Rep 9	Root
B09-Ch1	[none]	[none]			0		Rep 15	Root
B09-Ch2	[none]	[none]			0		Rep 15	Root
B09-Ch3	[none]	[none]			0		Rep 15	Root
B09-Ch4	[none]	[none]			0		Rep 15	Root
B09-Ch5	SYBR	Gene to be tested	HMA		0		Rep 15	Root
B10-Ch1	[none]	[none]			0		Rep 15	Root
B10-Ch2	[none]	[none]			0		Rep 15	Root
B10-Ch3	[none]	[none]			0		Rep 15	Root
B10-Ch4	[none]	[none]			0		Rep 15	Root
B10-Ch5	SYBR	Gene to be tested	HMA		0		Rep 15	Root
B11-Ch1	[none]	[none]			0		Rep 15	Root
B11-Ch2	[none]	[none]			0		Rep 15	Root
B11-Ch3	[none]	[none]			0		Rep 15	Root
B11-Ch4	[none]	[none]			0		Rep 15	Root
B11-Ch5	SYBR	Gene to be tested	HMA		0		Rep 15	Root
B12-Ch1	[none]	[none]			0		Rep 15	Root
B12-Ch2	[none]	[none]			0		Rep 15	Root
B12-Ch3	[none]	[none]			0		Rep 15	Root
B12-Ch4	[none]	[none]			0		Rep 15	Root
B12-Ch5	SYBR	Gene to be tested	HMA		0		Rep 15	Root
B13-Ch1	[none]	[none]			0		Rep 20	Root
B13-Ch2	[none]	[none]			0		Rep 20	Root
B13-Ch3	[none]	[none]			0		Rep 20	Root
B13-Ch4	[none]	[none]			0		Rep 20	Root
B13-Ch5	SYBR	Gene to be tested	GSH		0		Rep 20	Root
B14-Ch1	[none]	[none]			0		Rep 20	Root
B14-Ch2	[none]	[none]			0		Rep 20	Root
B14-Ch3	[none]	[none]			0		Rep 20	Root
B14-Ch4	[none]	[none]			0		Rep 20	Root
B14-Ch5	SYBR	Gene to be tested	GSH		0		Rep 20	Root
B15-Ch1	[none]	[none]			0		Rep 20	Root
B15-Ch2	[none]	[none]			0		Rep 20	Root
B15-Ch3	[none]	[none]			0		Rep 20	Root
B15-Ch4	[none]	[none]			0		Rep 20	Root
B15-Ch5	SYBR	Gene to be tested	GSH		0		Rep 20	Root
B16-Ch1	[none]	[none]			0		Rep 20	Root
B16-Ch2	[none]	[none]			0		Rep 20	Root
B16-Ch3	[none]	[none]			0		Rep 20	Root
B16-Ch4	[none]	[none]			0		Rep 20	Root
B16-Ch5	SYBR	Gene to be tested	GSH		0		Rep 20	Root
C01-Ch1	[none]	[none]			0		Rep 26	Wrap Leaf
C01-Ch2	[none]	[none]			0		Rep 26	Wrap Leaf
C01-Ch3	[none]	[none]			0		Rep 26	Wrap Leaf
C01-Ch4	[none]	[none]			0		Rep 26	Wrap Leaf
C01-Ch5	SYBR	Reference gene	ACTIIN		0		Rep 26	Wrap Leaf
C02-Ch1	[none]	[none]			0		Rep 26	Wrap Leaf
C02-Ch2	[none]	[none]			0		Rep 26	Wrap Leaf
C02-Ch3	[none]	[none]			0		Rep 26	Wrap Leaf
C02-Ch4	[none]	[none]			0		Rep 26	Wrap Leaf
C02-Ch5	SYBR	Reference gene	ACTIIN		0		Rep 26	Wrap Leaf
C03-Ch1	[none]	[none]			0		Rep 26	Wrap Leaf
C03-Ch2	[none]	[none]			0		Rep 26	Wrap Leaf
C03-Ch3	[none]	[none]			0		Rep 26	Wrap Leaf
C03-Ch4	[none]	[none]			0		Rep 26	Wrap Leaf
C03-Ch5	SYBR	Reference gene	ACTIIN		0		Rep 26	Wrap Leaf
C04-Ch1	[none]	[none]			0		Rep 26	Wrap Leaf
C04-Ch2	[none]	[none]			0		Rep 26	Wrap Leaf
C04-Ch3	[none]	[none]			0		Rep 26	Wrap Leaf
C04-Ch4	[none]	[none]			0		Rep 26	Wrap Leaf
C04-Ch5	SYBR	Reference gene	ACTIIN		0		Rep 26	Wrap Leaf
C05-Ch1	[none]	[none]			0		Rep 10	Wrap Leaf
C05-Ch2	[none]	[none]			0		Rep 10	Wrap Leaf
C05-Ch3	[none]	[none]			0		Rep 10	Wrap Leaf
C05-Ch4	[none]	[none]			0		Rep 10	Wrap Leaf
C05-Ch5	SYBR	Gene to be tested	YFY		0		Rep 10	Wrap Leaf
C06-Ch1	[none]	[none]			0		Rep 10	Wrap Leaf
C06-Ch2	[none]	[none]			0		Rep 10	Wrap Leaf
C06-Ch3	[none]	[none]			0		Rep 10	Wrap Leaf
C06-Ch4	[none]	[none]			0		Rep 10	Wrap Leaf
C06-Ch5	SYBR	Gene to be tested	YFY		0		Rep 10	Wrap Leaf
C07-Ch1	[none]	[none]			0		Rep 10	Wrap Leaf
C07-Ch2	[none]	[none]			0		Rep 10	Wrap Leaf
C07-Ch3	[none]	[none]			0		Rep 10	Wrap Leaf
C07-Ch4	[none]	[none]			0		Rep 10	Wrap Leaf
C07-Ch5	SYBR	Gene to be tested	YFY		0		Rep 10	Wrap Leaf
C08-Ch1	[none]	[none]			0		Rep 10	Wrap Leaf
C08-Ch2	[none]	[none]			0		Rep 10	Wrap Leaf
C08-Ch3	[none]	[none]			0		Rep 10	Wrap Leaf
C08-Ch4	[none]	[none]			0		Rep 10	Wrap Leaf
C08-Ch5	SYBR	Gene to be tested	YFY		0		Rep 10	Wrap Leaf
C09-Ch1	[none]	[none]			0		Rep 16	Wrap Leaf
C09-Ch2	[none]	[none]			0		Rep 16	Wrap Leaf
C09-Ch3	[none]	[none]			0		Rep 16	Wrap Leaf
C09-Ch4	[none]	[none]			0		Rep 16	Wrap Leaf
C09-Ch5	SYBR	Gene to be tested	HMA		0		Rep 16	Wrap Leaf
C10-Ch1	[none]	[none]			0		Rep 16	Wrap Leaf
C10-Ch2	[none]	[none]			0		Rep 16	Wrap Leaf
C10-Ch3	[none]	[none]			0		Rep 16	Wrap Leaf
C10-Ch4	[none]	[none]			0		Rep 16	Wrap Leaf
C10-Ch5	SYBR	Gene to be tested	HMA		0		Rep 16	Wrap Leaf
C11-Ch1	[none]	[none]			0		Rep 16	Wrap Leaf
C11-Ch2	[none]	[none]			0		Rep 16	Wrap Leaf
C11-Ch3	[none]	[none]			0		Rep 16	Wrap Leaf
C11-Ch4	[none]	[none]			0		Rep 16	Wrap Leaf
C11-Ch5	SYBR	Gene to be tested	HMA		0		Rep 16	Wrap Leaf
C12-Ch1	[none]	[none]			0		Rep 16	Wrap Leaf
C12-Ch2	[none]	[none]			0		Rep 16	Wrap Leaf
C12-Ch3	[none]	[none]			0		Rep 16	Wrap Leaf
C12-Ch4	[none]	[none]			0		Rep 16	Wrap Leaf
C12-Ch5	SYBR	Gene to be tested	HMA		0		Rep 16	Wrap Leaf
C13-Ch1	[none]	[none]			0		Rep 21	Wrap Leaf
C13-Ch2	[none]	[none]			0		Rep 21	Wrap Leaf
C13-Ch3	[none]	[none]			0		Rep 21	Wrap Leaf
C13-Ch4	[none]	[none]			0		Rep 21	Wrap Leaf
C13-Ch5	SYBR	Gene to be tested	GSH		0		Rep 21	Wrap Leaf
C14-Ch1	[none]	[none]			0		Rep 21	Wrap Leaf
C14-Ch2	[none]	[none]			0		Rep 21	Wrap Leaf
C14-Ch3	[none]	[none]			0		Rep 21	Wrap Leaf
C14-Ch4	[none]	[none]			0		Rep 21	Wrap Leaf
C14-Ch5	SYBR	Gene to be tested	GSH		0		Rep 21	Wrap Leaf
C15-Ch1	[none]	[none]			0		Rep 21	Wrap Leaf
C15-Ch2	[none]	[none]			0		Rep 21	Wrap Leaf
C15-Ch3	[none]	[none]			0		Rep 21	Wrap Leaf
C15-Ch4	[none]	[none]			0		Rep 21	Wrap Leaf
C15-Ch5	SYBR	Gene to be tested	GSH		0		Rep 21	Wrap Leaf
C16-Ch1	[none]	[none]			0		Rep 21	Wrap Leaf
C16-Ch2	[none]	[none]			0		Rep 21	Wrap Leaf
C16-Ch3	[none]	[none]			0		Rep 21	Wrap Leaf
C16-Ch4	[none]	[none]			0		Rep 21	Wrap Leaf
C16-Ch5	SYBR	Gene to be tested	GSH		0		Rep 21	Wrap Leaf
D01-Ch1	[none]	[none]			0		Rep 5	Ear
D01-Ch2	[none]	[none]			0		Rep 5	Ear
D01-Ch3	[none]	[none]			0		Rep 5	Ear
D01-Ch4	[none]	[none]			0		Rep 5	Ear
D01-Ch5	SYBR	Reference gene	ACTIIN		0		Rep 5	Ear
D02-Ch1	[none]	[none]			0		Rep 5	Ear
D02-Ch2	[none]	[none]			0		Rep 5	Ear
D02-Ch3	[none]	[none]			0		Rep 5	Ear
D02-Ch4	[none]	[none]			0		Rep 5	Ear
D02-Ch5	SYBR	Reference gene	ACTIIN		0		Rep 5	Ear
D03-Ch1	[none]	[none]			0		Rep 5	Ear
D03-Ch2	[none]	[none]			0		Rep 5	Ear
D03-Ch3	[none]	[none]			0		Rep 5	Ear
D03-Ch4	[none]	[none]			0		Rep 5	Ear
D03-Ch5	SYBR	Reference gene	ACTIIN		0		Rep 5	Ear
D04-Ch1	[none]	[none]			0		Rep 5	Ear
D04-Ch2	[none]	[none]			0		Rep 5	Ear
D04-Ch3	[none]	[none]			0		Rep 5	Ear
D04-Ch4	[none]	[none]			0		Rep 5	Ear
D04-Ch5	SYBR	Reference gene	ACTIIN		0		Rep 5	Ear
D05-Ch1	[none]	[none]			0		Rep 11	Ear
D05-Ch2	[none]	[none]			0		Rep 11	Ear
D05-Ch3	[none]	[none]			0		Rep 11	Ear
D05-Ch4	[none]	[none]			0		Rep 11	Ear
D05-Ch5	SYBR	Gene to be tested	YFY		0		Rep 11	Ear
D06-Ch1	[none]	[none]			0		Rep 11	Ear
D06-Ch2	[none]	[none]			0		Rep 11	Ear
D06-Ch3	[none]	[none]			0		Rep 11	Ear
D06-Ch4	[none]	[none]			0		Rep 11	Ear
D06-Ch5	SYBR	Gene to be tested	YFY		0		Rep 11	Ear
D07-Ch1	[none]	[none]			0		Rep 11	Ear
D07-Ch2	[none]	[none]			0		Rep 11	Ear
D07-Ch3	[none]	[none]			0		Rep 11	Ear
D07-Ch4	[none]	[none]			0		Rep 11	Ear
D07-Ch5	SYBR	Gene to be tested	YFY		0		Rep 11	Ear
D08-Ch1	[none]	[none]			0		Rep 11	Ear
D08-Ch2	[none]	[none]			0		Rep 11	Ear
D08-Ch3	[none]	[none]			0		Rep 11	Ear
D08-Ch4	[none]	[none]			0		Rep 11	Ear
D08-Ch5	SYBR	Gene to be tested	YFY		0		Rep 11	Ear
D09-Ch1	[none]	[none]			0		Rep 17	Ear
D09-Ch2	[none]	[none]			0		Rep 17	Ear
D09-Ch3	[none]	[none]			0		Rep 17	Ear
D09-Ch4	[none]	[none]			0		Rep 17	Ear
D09-Ch5	SYBR	Gene to be tested	HMA		0		Rep 17	Ear
D10-Ch1	[none]	[none]			0		Rep 17	Ear
D10-Ch2	[none]	[none]			0		Rep 17	Ear
D10-Ch3	[none]	[none]			0		Rep 17	Ear
D10-Ch4	[none]	[none]			0		Rep 17	Ear
D10-Ch5	SYBR	Gene to be tested	HMA		0		Rep 17	Ear
D11-Ch1	[none]	[none]			0		Rep 17	Ear
D11-Ch2	[none]	[none]			0		Rep 17	Ear
D11-Ch3	[none]	[none]			0		Rep 17	Ear
D11-Ch4	[none]	[none]			0		Rep 17	Ear
D11-Ch5	SYBR	Gene to be tested	HMA		0		Rep 17	Ear
D12-Ch1	[none]	[none]			0		Rep 17	Ear
D12-Ch2	[none]	[none]			0		Rep 17	Ear
D12-Ch3	[none]	[none]			0		Rep 17	Ear
D12-Ch4	[none]	[none]			0		Rep 17	Ear
D12-Ch5	SYBR	Gene to be tested	HMA		0		Rep 17	Ear
D13-Ch1	[none]	[none]			0		Rep 22	Ear
D13-Ch2	[none]	[none]			0		Rep 22	Ear
D13-Ch3	[none]	[none]			0		Rep 22	Ear
D13-Ch4	[none]	[none]			0		Rep 22	Ear
D13-Ch5	SYBR	Gene to be tested	GSH		0		Rep 22	Ear
D14-Ch1	[none]	[none]			0		Rep 22	Ear
D14-Ch2	[none]	[none]			0		Rep 22	Ear
D14-Ch3	[none]	[none]			0		Rep 22	Ear
D14-Ch4	[none]	[none]			0		Rep 22	Ear
D14-Ch5	SYBR	Gene to be tested	GSH		0		Rep 22	Ear
D15-Ch1	[none]	[none]			0		Rep 22	Ear
D15-Ch2	[none]	[none]			0		Rep 22	Ear
D15-Ch3	[none]	[none]			0		Rep 22	Ear
D15-Ch4	[none]	[none]			0		Rep 22	Ear
D15-Ch5	SYBR	Gene to be tested	GSH		0		Rep 22	Ear
D16-Ch1	[none]	[none]			0		Rep 22	Ear
D16-Ch2	[none]	[none]			0		Rep 22	Ear
D16-Ch3	[none]	[none]			0		Rep 22	Ear
D16-Ch4	[none]	[none]			0		Rep 22	Ear
D16-Ch5	SYBR	Gene to be tested	GSH		0		Rep 22	Ear
E01-Ch1	[none]	[none]			0		Rep 25	Pollen
E01-Ch2	[none]	[none]			0		Rep 25	Pollen
E01-Ch3	[none]	[none]			0		Rep 25	Pollen
E01-Ch4	[none]	[none]			0		Rep 25	Pollen
E01-Ch5	SYBR	Reference gene	ACTIIN		0		Rep 25	Pollen
E02-Ch1	[none]	[none]			0		Rep 25	Pollen
E02-Ch2	[none]	[none]			0		Rep 25	Pollen
E02-Ch3	[none]	[none]			0		Rep 25	Pollen
E02-Ch4	[none]	[none]			0		Rep 25	Pollen
E02-Ch5	SYBR	Reference gene	ACTIIN		0		Rep 25	Pollen
E03-Ch1	[none]	[none]			0		Rep 25	Pollen
E03-Ch2	[none]	[none]			0		Rep 25	Pollen
E03-Ch3	[none]	[none]			0		Rep 25	Pollen
E03-Ch4	[none]	[none]			0		Rep 25	Pollen
E03-Ch5	SYBR	Reference gene	ACTIIN		0		Rep 25	Pollen
E04-Ch1	[none]	[none]			0		Rep 25	Pollen
E04-Ch2	[none]	[none]			0		Rep 25	Pollen
E04-Ch3	[none]	[none]			0		Rep 25	Pollen
E04-Ch4	[none]	[none]			0		Rep 25	Pollen
E04-Ch5	SYBR	Reference gene	ACTIIN		0		Rep 25	Pollen
E05-Ch1	[none]	[none]			0		Rep 12	Pollen
E05-Ch2	[none]	[none]			0		Rep 12	Pollen
E05-Ch3	[none]	[none]			0		Rep 12	Pollen
E05-Ch4	[none]	[none]			0		Rep 12	Pollen
E05-Ch5	SYBR	Gene to be tested	YFY		0		Rep 12	Pollen
E06-Ch1	[none]	[none]			0		Rep 12	Pollen
E06-Ch2	[none]	[none]			0		Rep 12	Pollen
E06-Ch3	[none]	[none]			0		Rep 12	Pollen
E06-Ch4	[none]	[none]			0		Rep 12	Pollen
E06-Ch5	SYBR	Gene to be tested	YFY		0		Rep 12	Pollen
E07-Ch1	[none]	[none]			0		Rep 12	Pollen
E07-Ch2	[none]	[none]			0		Rep 12	Pollen
E07-Ch3	[none]	[none]			0		Rep 12	Pollen
E07-Ch4	[none]	[none]			0		Rep 12	Pollen
E07-Ch5	SYBR	Gene to be tested	YFY		0		Rep 12	Pollen
E08-Ch1	[none]	[none]			0		Rep 12	Pollen
E08-Ch2	[none]	[none]			0		Rep 12	Pollen
E08-Ch3	[none]	[none]			0		Rep 12	Pollen
E08-Ch4	[none]	[none]			0		Rep 12	Pollen
E08-Ch5	SYBR	Gene to be tested	YFY		0		Rep 12	Pollen
E09-Ch1	[none]	[none]			0		Rep 18	Pollen
E09-Ch2	[none]	[none]			0		Rep 18	Pollen
E09-Ch3	[none]	[none]			0		Rep 18	Pollen
E09-Ch4	[none]	[none]			0		Rep 18	Pollen
E09-Ch5	SYBR	Gene to be tested	HMA		0		Rep 18	Pollen
E10-Ch1	[none]	[none]			0		Rep 18	Pollen
E10-Ch2	[none]	[none]			0		Rep 18	Pollen
E10-Ch3	[none]	[none]			0		Rep 18	Pollen
E10-Ch4	[none]	[none]			0		Rep 18	Pollen
E10-Ch5	SYBR	Gene to be tested	HMA		0		Rep 18	Pollen
E11-Ch1	[none]	[none]			0		Rep 18	Pollen
E11-Ch2	[none]	[none]			0		Rep 18	Pollen
E11-Ch3	[none]	[none]			0		Rep 18	Pollen
E11-Ch4	[none]	[none]			0		Rep 18	Pollen
E11-Ch5	SYBR	Gene to be tested	HMA		0		Rep 18	Pollen
E12-Ch1	[none]	[none]			0		Rep 18	Pollen
E12-Ch2	[none]	[none]			0		Rep 18	Pollen
E12-Ch3	[none]	[none]			0		Rep 18	Pollen
E12-Ch4	[none]	[none]			0		Rep 18	Pollen
E12-Ch5	SYBR	Gene to be tested	HMA		0		Rep 18	Pollen
E13-Ch1	[none]	[none]			0		Rep 23	Pollen
E13-Ch2	[none]	[none]			0		Rep 23	Pollen
E13-Ch3	[none]	[none]			0		Rep 23	Pollen
E13-Ch4	[none]	[none]			0		Rep 23	Pollen
E13-Ch5	SYBR	Gene to be tested	GSH		0		Rep 23	Pollen
E14-Ch1	[none]	[none]			0		Rep 23	Pollen
E14-Ch2	[none]	[none]			0		Rep 23	Pollen
E14-Ch3	[none]	[none]			0		Rep 23	Pollen
E14-Ch4	[none]	[none]			0		Rep 23	Pollen
E14-Ch5	SYBR	Gene to be tested	GSH		0		Rep 23	Pollen
E15-Ch1	[none]	[none]			0		Rep 23	Pollen
E15-Ch2	[none]	[none]			0		Rep 23	Pollen
E15-Ch3	[none]	[none]			0		Rep 23	Pollen
E15-Ch4	[none]	[none]			0		Rep 23	Pollen
E15-Ch5	SYBR	Gene to be tested	GSH		0		Rep 23	Pollen
E16-Ch1	[none]	[none]			0		Rep 23	Pollen
E16-Ch2	[none]	[none]			0		Rep 23	Pollen
E16-Ch3	[none]	[none]			0		Rep 23	Pollen
E16-Ch4	[none]	[none]			0		Rep 23	Pollen
E16-Ch5	SYBR	Gene to be tested	GSH		0		Rep 23	Pollen
F01-Ch1	[none]	[none]			0		Rep 7	Embryo
F01-Ch2	[none]	[none]			0		Rep 7	Embryo
F01-Ch3	[none]	[none]			0		Rep 7	Embryo
F01-Ch4	[none]	[none]			0		Rep 7	Embryo
F01-Ch5	SYBR	Reference gene	ACTIIN		0		Rep 7	Embryo
F02-Ch1	[none]	[none]			0		Rep 7	Embryo
F02-Ch2	[none]	[none]			0		Rep 7	Embryo
F02-Ch3	[none]	[none]			0		Rep 7	Embryo
F02-Ch4	[none]	[none]			0		Rep 7	Embryo
F02-Ch5	SYBR	Reference gene	ACTIIN		0		Rep 7	Embryo
F03-Ch1	[none]	[none]			0		Rep 7	Embryo
F03-Ch2	[none]	[none]			0		Rep 7	Embryo
F03-Ch3	[none]	[none]			0		Rep 7	Embryo
F03-Ch4	[none]	[none]			0		Rep 7	Embryo
F03-Ch5	SYBR	Reference gene	ACTIIN		0		Rep 7	Embryo
F04-Ch1	[none]	[none]			0		Rep 7	Embryo
F04-Ch2	[none]	[none]			0		Rep 7	Embryo
F04-Ch3	[none]	[none]			0		Rep 7	Embryo
F04-Ch4	[none]	[none]			0		Rep 7	Embryo
F04-Ch5	SYBR	Reference gene	ACTIIN		0		Rep 7	Embryo
F05-Ch1	[none]	[none]			0		Rep 13	Embryo
F05-Ch2	[none]	[none]			0		Rep 13	Embryo
F05-Ch3	[none]	[none]			0		Rep 13	Embryo
F05-Ch4	[none]	[none]			0		Rep 13	Embryo
F05-Ch5	SYBR	Gene to be tested	YFY		0		Rep 13	Embryo
F06-Ch1	[none]	[none]			0		Rep 13	Embryo
F06-Ch2	[none]	[none]			0		Rep 13	Embryo
F06-Ch3	[none]	[none]			0		Rep 13	Embryo
F06-Ch4	[none]	[none]			0		Rep 13	Embryo
F06-Ch5	SYBR	Gene to be tested	YFY		0		Rep 13	Embryo
F07-Ch1	[none]	[none]			0		Rep 13	Embryo
F07-Ch2	[none]	[none]			0		Rep 13	Embryo
F07-Ch3	[none]	[none]			0		Rep 13	Embryo
F07-Ch4	[none]	[none]			0		Rep 13	Embryo
F07-Ch5	SYBR	Gene to be tested	YFY		0		Rep 13	Embryo
F08-Ch1	[none]	[none]			0		Rep 13	Embryo
F08-Ch2	[none]	[none]			0		Rep 13	Embryo
F08-Ch3	[none]	[none]			0		Rep 13	Embryo
F08-Ch4	[none]	[none]			0		Rep 13	Embryo
F08-Ch5	SYBR	Gene to be tested	YFY		0		Rep 13	Embryo
F09-Ch1	[none]	[none]			0		Rep 19	Embryo
F09-Ch2	[none]	[none]			0		Rep 19	Embryo
F09-Ch3	[none]	[none]			0		Rep 19	Embryo
F09-Ch4	[none]	[none]			0		Rep 19	Embryo
F09-Ch5	SYBR	Gene to be tested	HMA		0		Rep 19	Embryo
F10-Ch1	[none]	[none]			0		Rep 19	Embryo
F10-Ch2	[none]	[none]			0		Rep 19	Embryo
F10-Ch3	[none]	[none]			0		Rep 19	Embryo
F10-Ch4	[none]	[none]			0		Rep 19	Embryo
F10-Ch5	SYBR	Gene to be tested	HMA		0		Rep 19	Embryo
F11-Ch1	[none]	[none]			0		Rep 19	Embryo
F11-Ch2	[none]	[none]			0		Rep 19	Embryo
F11-Ch3	[none]	[none]			0		Rep 19	Embryo
F11-Ch4	[none]	[none]			0		Rep 19	Embryo
F11-Ch5	SYBR	Gene to be tested	HMA		0		Rep 19	Embryo
F12-Ch1	[none]	[none]			0		Rep 19	Embryo
F12-Ch2	[none]	[none]			0		Rep 19	Embryo
F12-Ch3	[none]	[none]			0		Rep 19	Embryo
F12-Ch4	[none]	[none]			0		Rep 19	Embryo
F12-Ch5	SYBR	Gene to be tested	HMA		0		Rep 19	Embryo
F13-Ch1	[none]	[none]			0		Rep 24	Embryo
F13-Ch2	[none]	[none]			0		Rep 24	Embryo
F13-Ch3	[none]	[none]			0		Rep 24	Embryo
F13-Ch4	[none]	[none]			0		Rep 24	Embryo
F13-Ch5	SYBR	Gene to be tested	GSH		0		Rep 24	Embryo
F14-Ch1	[none]	[none]			0		Rep 24	Embryo
F14-Ch2	[none]	[none]			0		Rep 24	Embryo
F14-Ch3	[none]	[none]			0		Rep 24	Embryo
F14-Ch4	[none]	[none]			0		Rep 24	Embryo
F14-Ch5	SYBR	Gene to be tested	GSH		0		Rep 24	Embryo
F15-Ch1	[none]	[none]			0		Rep 24	Embryo
F15-Ch2	[none]	[none]			0		Rep 24	Embryo
F15-Ch3	[none]	[none]			0		Rep 24	Embryo
F15-Ch4	[none]	[none]			0		Rep 24	Embryo
F15-Ch5	SYBR	Gene to be tested	GSH		0		Rep 24	Embryo
F16-Ch1	[none]	[none]			0		Rep 24	Embryo
F16-Ch2	[none]	[none]			0		Rep 24	Embryo
F16-Ch3	[none]	[none]			0		Rep 24	Embryo
F16-Ch4	[none]	[none]			0		Rep 24	Embryo
F16-Ch5	SYBR	Gene to be tested	GSH		0		Rep 24	Embryo

## Sheet: reaction program
reaction volume	20		Channel used:
Consumables	1		Channel 1	Yes (FAM)
Heating and cooling speed	7		Channel 2	Yes (HEX, YY)
Hot lid open	True		Channel 3	Yes (ROX, TXR)
Hot lid temperature	105		Channel 4	Yes (CY5)
			Channel 5	Yes (SYBR)
	no	Cycle	Type	Information
	1		Temperature	Temperature: 95°C; Time:05:00
	2		Cycle	Cycles:40; The number of steps in the loop:2
	3	*	. Temperature	Temperature: 95°C; Time:00:10
Data collection	4	*	. Temperature	Temperature: 60°C; Time:00:30; Data collection:True
	5		Temperature	Temperature: 60°C; Time:00:30
	6		Melting Curve	Starting temperature:60°C; Final temperature:95°C; Hold time:00:01; Temperature increment:0.2°C
	7		Temperature	Temperatur: 20°C; Time:00:10

## Sheet: Collected data 1
Collection steps:	4			Display Channel:	Threshold:
Sample Group:	Default		Channel 1	NO
Method:	Threshold		Channel 2	NO
Smooth:	Open		Channel 3	NO
Smooth Window:	5		Channel 4	NO
Baseline:	Trend		Channel 5	YES	170.64
Baseline range start:	3
Baseline Range Endpoint:	7
Channel	Cycle	Temperature	A1	A2	A3	A4	A5	A6	A7	A8	A9	A10	A11	A12	A13	A14	A15	A16	B1	B2	B3	B4	B5	B6	B7	B8	B9	B10	B11	B12	B13	B14	B15	B16	C1	C2	C3	C4	C5	C6	C7	C8	C9	C10	C11	C12	C13	C14	C15
5	1	60	-5.04	-2.72	-2	-2.67	-0.8	-2.19	0.14	-3.66	-1.5	-2.43	-2.96	-4.58	-0.89	-1.99	-2.07	-3.71	0.58	-0.84	0.81	-1.96	-3.73	-5.42	-4.12	-3.95	-2.62	-1.79	-1.59	-3.55	-2.99	-3.76	-3.55	-1.58	1.65	-0.77	-0.67	-4.74	-4.55	-6.79	-6.18	-3.8	-5.22	-5.77	-4.14	-5.13	-8.28	-4.22	-4.63
5	2	60	-0.13	-0.47	-0.06	0.94	0.97	1.01	1.07	-0.67	0.18	-0.46	0.07	-0.18	2.03	0.72	0.1	-1.79	1.08	0.98	1.21	0.16	0.46	-0.65	0.76	-0.84	0.05	1.03	-0.43	-0.05	-0.2	-1.33	-0.81	-0.35	0.81	0.77	0.89	-0.63	-1.78	-2.86	-1.41	-0.01	-0.78	-1.64	-0.99	-0.92	-2.64	-2.38	-1.26
5	3	60	2.8	1.19	1.22	2.94	2.01	2.73	1.47	1.59	1.14	0.89	1.32	2.2	3.28	2.47	1.43	0.17	0.99	1.83	1.29	1.37	2.44	2.15	2.89	1.16	1.8	2.44	0.73	1.89	1.1	0.41	0.66	0.47	0.44	1.69	1.61	1.77	0.46	0.19	1.47	1.86	1.94	1.23	0.81	1.7	1.03	-0.55	0.92
5	4	60	3.53	2.9	1.8	3.47	2.48	3.17	1.65	2.85	1.63	1.78	-0.44	1.81	2.26	3.98	2.25	3.26	-0.3	1.42	1.19	1.52	1.9	2.22	1.71	2.59	3.39	2.44	2.27	2.1	1.11	1.21	1.06	1.3	0.77	2.7	0.79	2.26	3.39	3.03	2.6	1.58	2.75	2.94	1.13	2.89	3.15	2	2.48
5	5	60	-0.34	-1.88	-1.8	-1.42	-3.18	-3.78	-4.35	-1.89	-3.21	-1.5	-4.18	-3.02	-2.93	-2.22	-3.57	-1.27	-2.25	-1.66	-3.75	-1.66	-3.62	-1.93	-2.84	-2.21	-1.03	-1.6	-0.13	-1.2	-3.15	-1.76	-3.24	-2.41	-3.13	-2.19	-3.23	-1.07	-3.02	-1.27	-2.68	-4.06	-0.68	-0.54	-1.8	-1.91	-2.2	-1.01	-1.79
5	6	60	1.67	1.96	1.5	1.65	-0.01	0.01	-0.16	2.62	0.93	0.88	2.23	1.93	-0.68	-0.43	0.31	1.92	1.56	0.86	-0.25	1.39	0.33	1.03	-0.24	0.47	0.84	0.56	2.04	0.92	1.36	0.12	0.41	1.59	1.51	0.39	0.82	3.12	3.32	2.7	0.84	0.94	1.79	2.73	2.25	2.15	1.3	1.55	1.97
5	7	60	-4.52	-3.1	-4.48	-4.04	-6.12	-5.86	-6.07	-5.24	-3.59	-4.29	-0.97	-3.53	-6.79	-5.79	-4.95	-3.66	-3	-4.17	-3.85	-2.87	-3.89	-5.33	-4.98	-3.59	-3.54	-3.42	-3.57	-2.22	-2.33	-3.32	-2.93	-2.92	-4.01	-4.24	-4.44	-1.8	-4.65	-3.21	-4.04	-5.08	-2.52	-2.71	-1.29	-2.58	-3.16	-2.34	-2.85
5	8	60	-1.23	0.45	-0.1	-1.6	-0.75	-0.05	-0.43	-0.92	-1.03	-0.98	1.2	0.5	-1.78	-0.4	0.68	0.01	-0.65	-1.11	1.51	-0.09	0.57	-0.67	-1.18	0.7	-0.09	-0.15	-1.3	0.66	-0.38	1.97	1.15	-0.55	-0.1	-0.55	0.67	1.16	-0.89	0.38	1.37	-0.59	0.1	0.43	1.09	0.7	2.1	1.63	0.98
5	9	60	1.8	-0.21	0.31	-0.92	0.85	0.95	0.41	-0.41	-0.61	0.13	-0.33	0.37	-0.81	-0.49	-0.27	0.24	-0.77	-0.28	-0.24	-0.12	-0.46	-0.21	0.36	0.37	0.24	-0.97	-1.41	0.76	-0.16	2.24	1.41	-0.57	-0.67	0.08	0.59	-0.09	-1.94	0.28	1.16	-0.34	-0.43	0.54	0.44	-0.24	1.57	0.76	0.66
5	10	60	7.17	5.68	6.65	5.27	6.98	8.92	8.69	7.83	6.13	6.41	5.28	6.15	5.81	6.11	6.19	6.26	4.92	5.48	3.77	5.38	6.56	8.28	8.05	6.18	6.18	4.15	5.57	5.72	5.99	6.22	7.61	6.98	5.2	5.42	5.97	6.54	8.43	7.99	7.49	9.12	5.25	6.76	6.01	6.05	8.75	6.29	6.92
5	11	60	-0.51	-0.86	-1.92	-0.79	-0.16	1	0.69	0.19	1.02	0.51	0.92	-0.28	-0.32	0.38	0.47	1.4	-1.89	-0.62	-2.32	-0.05	1.07	1.91	1.33	0.74	-0.99	-0.97	0.41	0.07	1.95	0.26	0.5	0.79	-1.26	-1.04	-0.26	-0.83	1.48	1.18	0.11	1.66	0.13	1.79	1.49	0.22	2.27	1.96	0.51
5	12	60	-2.31	-0.65	-2.35	-3.2	-1.42	-2.04	-0.73	-1.13	0.36	0.2	0.41	0.41	0.09	-0.79	1.8	0.93	-1.93	-0.81	-0.52	-0.73	1.05	2.29	0.9	0.99	-3.43	-1.38	0.26	-1.71	1.72	0.36	0.66	-0.1	-1.81	-2.87	-0.33	-1.89	2.69	0.32	0.53	0.58	-0.06	0.3	0.1	0.09	2.03	1.34	0.26
5	13	60	-2.84	-1.53	-2.28	-3.79	-0.62	-3.73	-2.13	-2.26	-0.37	0.3	-0.26	0.37	-0.48	-2.59	0.63	-0.17	-0.94	-2.44	-1.55	-1.82	0.58	0.69	0.3	0.32	-3.33	-2.85	-1.98	-2.53	1.07	0.26	0.09	-0.39	-2.86	-2.93	-2.2	-2.83	1.93	0.96	0.27	-0.05	-0.98	-1.78	-1.58	-0.67	1.43	-0.16	-0.78
5	14	60	0.24	0.12	3.39	-0.64	3.75	1.88	2.3	4.59	2.24	2.56	2.41	2.87	2.86	0.19	3.33	2.63	2.06	-0.73	1.12	0.27	3.68	3.64	3.5	3.9	0.52	-0.42	-0.7	-0.65	2.36	2.91	3.76	3.22	0.2	0.49	-0.48	-0.09	5.18	4.26	4.26	4.65	2.16	-0.38	0.22	2.13	4.23	2.53	2.1
5	15	60	-0.81	-0.67	2.92	0.59	1.92	1.99	1.37	4.42	0.18	0.74	0.85	1.14	1.17	-0.66	0.97	1.67	0.04	-0.82	0.45	-1.22	1.45	1.7	1.6	1.97	0.12	-0.47	-1.58	-1.38	0.41	1.76	1.41	0.69	0.36	0.46	-0.73	-0.92	2.64	3.17	2.86	3.67	0.92	-0.51	0.42	0.8	1.48	1.69	1.52
5	16	60	1.67	1.45	3.78	3.1	1.81	3.04	2.57	4.25	1.36	1.99	1.48	1.92	2.26	1.49	1.01	2.09	0.24	1.94	2.06	0.33	1.61	2.35	1.57	2.46	0.74	1.11	0.4	1.16	1.01	3.19	2.2	1.72	2.89	2.59	0.99	0.04	2.92	3.47	3.94	3.61	1.68	1.54	0.51	0.97	1.36	2.56	2.77
5	17	60	-1.15	-1.67	0.17	1.1	-1.61	-0.64	-0.15	-1.88	0.71	0.46	-0.42	-0.27	0.31	0.02	-0.81	-0.33	0.24	0.96	-0.92	0.11	-0.74	0.51	-0.14	-0.61	1.16	2.3	1	3.65	-1.14	0.25	-0.52	-0.29	3.08	3.78	2.99	1.73	-1.28	1.28	0.6	0.7	-0.75	0.3	-0.21	-1.57	-0.66	-0.15	-0.19
5	18	60	-6.18	-6.98	-6.75	-4.96	-7.34	-7.52	-6.4	-8.5	-3.81	-4.19	-3.83	-5.45	-5.19	-4.54	-5.59	-6.28	-4.1	-3.48	-4.54	-3.74	-8	-6.53	-6.42	-7.19	1.1	1.58	-0.26	4.59	-6.61	-6.63	-5.63	-6.25	2.14	4.09	4.51	4.8	-9.53	-7.03	-6.34	-7.81	-5.29	-5.21	-4.44	-4.69	-6.01	-6.35	-7.04
5	19	60	-3.83	-4.62	-4.41	-3.54	-9.08	-9.79	-8.67	-8.69	-4.48	-5.5	-5.29	-5.75	-7.61	-4.65	-8.19	-8.72	-1.54	0.24	0.91	0.86	-9.31	-9.22	-8.71	-9.22	10.2	9.14	10.06	16.29	-7.75	-6.96	-6.39	-7.97	14.44	15.22	19.52	22.69	-11.18	-8.7	-8.22	-10.56	-3.91	-4.54	-3.16	-2.04	-7.83	-9.27	-7.9
5	20	60	14.5	10.47	13.49	12.22	0.43	0.5	0.98	0.74	2.71	2.48	2.53	3.38	0.22	9.68	-0.1	-0.85	14.79	20.73	21.82	21.72	1.34	-2.1	-0.23	-0.72	39.12	34.94	38.13	52.37	0.82	2.59	2.18	-0.62	51.45	52.33	59.19	68.2	-0.33	-0.78	-0.03	-2.05	7.56	9.75	8.68	13.12	0.09	-1.2	-0.42
5	21	60	35.35	26.95	35.41	32.23	7.21	7.6	7.73	6.16	9.65	10.27	9.06	12.43	7.18	26.45	6.37	5.3	39.48	50.29	50.72	52.7	6.7	5.3	5.91	6.48	85.47	78.59	82.12	113.63	5.81	8.99	6.81	5.18	108.61	112.25	127.71	141.44	6.71	5.43	6.08	4.94	21.16	26.89	24.19	32.51	8.17	5.31	5.06
5	22	60	58.3	46.36	57.89	53.38	2.67	2.79	3.02	2.88	10.91	12.58	10.83	14.84	4.06	44.07	5.43	0.89	70.65	92.94	92.03	93.95	2.51	2.31	1.69	3.37	156.6	144.02	147.94	205.98	3.3	8.79	5.4	2.07	198.1	205.95	231.16	253.62	2.37	1.37	1.23	1.04	35	44.07	41.51	54.75	8.76	1.76	0.72
5	23	60	104.21	82.97	100	94.43	-3.89	-4.95	-4.57	-3.36	13.56	15.88	12.46	20.75	0.76	77.14	2.77	-6.88	125.94	171.51	167.66	172.8	-1.96	-2.66	-4.95	-1.56	273.53	255.31	264.26	350.08	-0.11	11.85	5.74	-2.58	338.6	356.26	392.99	425.86	-4.65	-5.38	-5.93	-5.37	64.13	80.04	75.76	97.64	8.4	-3.72	-3.98
5	24	60	211.75	170.55	197.6	187.22	1.46	1.34	1.25	2.25	32.36	34.68	30.56	47.8	10.88	156.55	16.42	-0.54	240.81	322.93	313.27	326.15	7.34	5.44	2.19	6.46	462.51	450.13	458.3	569.74	7.16	32.48	22.07	1.24	552.2	584.46	632.75	669.89	3.34	-1.37	-2.05	0.91	135.66	167.23	157.34	194.89	24.91	2.23	1.43
5	25	60	392.46	323.4	366.04	349.59	18.86	16.34	14.92	20.75	69.82	75.49	67.98	103.14	33.76	297.96	44.98	14.88	424.56	547.21	535.53	556.68	27.45	24.91	16.98	27.81	700.89	720.69	712.13	828.99	21.65	74.83	53.58	14.87	807.69	847.36	906.37	941.66	20.95	11.68	12.55	16.46	269.87	324.09	305.26	372.86	60.87	18.69	18.82
5	26	60	618.85	528.82	579.83	557.15	33.29	29.86	28.28	38.93	124.21	135.87	123.46	187.24	61.42	479.62	83.81	31.92	640.74	786.29	783.48	801.74	53.1	47.02	33.72	53.41	911.44	982.29	948.17	1043.64	38.88	140.92	101.58	33.13	1020.04	1058.19	1120.39	1145.13	35.18	22.06	23.92	29.45	466.67	544.41	516.24	611.53	114.77	37.69	40.56
5	27	60	858.58	763.84	814.14	784.62	52.54	49.56	49.21	65.51	218.65	241.28	216.87	333.08	111.31	685.26	153.62	57.69	850.69	1001.81	1010.78	1023.56	94.82	86.87	63.29	94.9	1072.2	1196.21	1136.04	1195.48	65.54	255.6	189.62	64.21	1160.39	1201.02	1264.12	1280.22	54.39	34.6	37.63	44.97	733.54	823.1	784.27	895.82	210.98	70.89	78.18
5	28	60	1052.62	968.04	1006.79	969.75	82.78	84.02	84.28	107.92	365.83	402.59	364.01	545.13	198.17	859.97	274.44	104.47	1007.96	1146.23	1170.01	1175.47	164.08	153.92	113.31	163.7	1166.17	1333.54	1250.31	1286.12	110.6	427.51	331.18	117.15	1237	1280.31	1346.27	1355.71	82.89	53.92	55.85	68.19	1005.78	1092.93	1042.85	1146.48	365.25	127.06	146.33
5	29	60	1166.87	1094.45	1126.24	1082.48	133.25	140.42	138.02	182.41	554.57	605.64	556.72	791.83	332.62	967.73	450.27	183.3	1097.76	1222.45	1254.06	1254.51	271.83	264.43	192.05	269.71	1209.41	1402.41	1303.35	1325.66	181.66	630.98	517.61	204.23	1272.05	1317.23	1380.57	1390.98	128.45	85.68	83.43	103.24	1215.64	1283.84	1226.08	1313.33	572.01	219.25	256.91
5	30	60	1219.01	1160.38	1188.77	1138.66	219.09	239.48	231.54	302.58	755.95	817.91	769.61	1023.49	528.35	1020.53	670.92	318.34	1142	1253.81	1290.54	1289.12	434.05	435.95	317.34	402.78	1226.08	1433.34	1326.28	1340.48	292.78	826.6	721.27	349.87	1284.86	1326.42	1387.05	1398.58	206.38	141.56	132.96	159.14	1351.36	1398.17	1338.31	1402.88	809.44	372.38	427.58
5	31	60	1264.59	1213.73	1244.44	1189.99	368.76	401.3	387.5	487.34	943.17	1010.04	971.06	1209.18	772.98	1069.61	906.76	528.49	1187.99	1296.41	1332.1	1333.83	653.49	667.23	506.25	568.19	1262.31	1474.13	1364.07	1374.98	457.12	991.02	911.5	567.66	1312.55	1355.69	1418.09	1430.92	354.13	252.07	233.16	264.49	1450.98	1480.92	1422.55	1475.11	1045.23	597.64	657.61
5	32	60	1296.76	1248.7	1276.97	1226.84	560.74	603	579.1	693.38	1073.44	1136.55	1111.57	1318.01	996.32	1105.13	1090.14	769.35	1217.92	1319.17	1364.06	1369.54	868.47	895.43	710.84	723.55	1292.85	1502.96	1389.02	1405.59	638.5	1093.46	1042.66	807.98	1336.02	1376.87	1443.43	1459.26	563.73	421.51	384.22	425.05	1502.4	1528.94	1466.49	1519.76	1212.26	843.29	886.94
5	33	60	1294.87	1245.65	1272	1227.75	743.89	784.9	746.57	860.14	1124.45	1180.83	1165.49	1349.78	1124.79	1106.2	1171.48	969.78	1209.02	1307.66	1360.76	1365.11	1014.07	1056.29	869.06	829.1	1289.05	1493.23	1380.35	1401.05	784.84	1126.68	1093.85	993.69	1326.22	1364.47	1430.92	1448.71	794.75	625.86	562.85	616.37	1504.57	1524.51	1460.75	1515.97	1282.16	1029.69	1038.93
5	34	60	1280.38	1231.42	1257.77	1212.36	882.89	916.83	862.11	966.92	1134.56	1187.11	1173.65	1356.02	1177.13	1098.44	1196.31	1094.58	1189	1289.75	1344.48	1351.39	1094	1147.9	961.76	873.06	1276.03	1475.69	1365.77	1385.32	876.66	1131.06	1106.47	1106.93	1302	1341.07	1407.85	1427.79	996.81	831.54	745.69	808.59	1492.44	1506.88	1442.43	1497.07	1295.75	1135.67	1113.93
5	35	60	1284.49	1236.72	1261.96	1212.98	982.11	1002.14	937.74	1031.66	1148.18	1205.16	1188.84	1375.65	1211.43	1106.96	1219.75	1169.26	1190.83	1294.77	1346.49	1355.64	1148.9	1205.82	1022.31	937.91	1279.85	1480.92	1370.09	1388.66	933.02	1146.3	1121.37	1178.03	1300.76	1340.09	1409.8	1428.78	1155.98	1012.69	910.24	973.87	1502.88	1515.48	1451.33	1502.08	1310.71	1190.89	1151.81
5	36	60	1263.38	1216.56	1240.53	1193.69	1009.03	1021.71	955.49	1039.82	1149.77	1195.2	1180.56	1366.25	1215.18	1093.28	1215.49	1181.19	1175.84	1274.04	1325.58	1335.2	1155.14	1211.93	1032.02	978.26	1258.39	1457.46	1347.67	1363.95	938.46	1136.21	1112.76	1189.1	1276.53	1314.02	1384.68	1404.16	1224.33	1105.79	996.94	1056.65	1481.15	1494.5	1427.97	1481.56	1295.32	1190.06	1148.83
5	37	60	1262.71	1217.95	1240.41	1193.32	1030.09	1040.41	969.7	1053.02	1167.56	1201.98	1187.19	1372.07	1225.76	1093.39	1225.89	1202.69	1177.58	1271.86	1323.77	1330.62	1167.37	1226.93	1049.45	1018.07	1255.51	1452.57	1347.06	1363.79	950.87	1140.64	1118.14	1199.94	1280.75	1311.21	1382.99	1402.56	1272.51	1166.74	1051.61	1109.67	1483.38	1494.1	1429.42	1479.98	1303.08	1198.8	1157.29
5	38	60	1283.79	1237.21	1261.4	1212.42	1060.12	1072.9	997.29	1084.64	1200.29	1225.82	1209.48	1401.42	1255.68	1114.94	1257.74	1240.42	1200.96	1294.84	1345.84	1351.03	1198.92	1261.12	1081.13	1038.07	1274.81	1473.39	1368.19	1387.55	976.86	1162.42	1145.6	1233.38	1301.28	1333.93	1404.98	1423.47	1314.67	1218.5	1098.99	1155.67	1505.09	1519.06	1445.05	1501.57	1329.31	1229.51	1187.94
5	39	60	1300.77	1252.13	1279.3	1228.92	1085.06	1095.37	1017.88	1104.2	1219.2	1245.54	1228.78	1420.53	1279.19	1132.81	1278.79	1267.49	1212.77	1307.65	1359.34	1368.33	1222.41	1287.58	1103.94	1058.09	1291.25	1496.25	1383.61	1405.23	995.76	1179.77	1163.51	1257.56	1316.47	1347.55	1417.87	1440.87	1348.68	1254.51	1129.97	1187.74	1530.21	1537.4	1464.47	1522.02	1349.87	1251.26	1207.95
5	40	60	1324.25	1272.73	1304.02	1252.26	1111.7	1116.87	1039.62	1122.09	1234.38	1270.58	1253.56	1442.04	1306.6	1156.54	1300.75	1294.01	1224.99	1322.73	1376.36	1393.49	1248.28	1316.75	1127.07	1079.83	1315.19	1532.27	1404.21	1428.98	1015.15	1201.7	1183.06	1284.06	1336.79	1364.97	1434.4	1465.28	1378.66	1279.98	1150.01	1210.5	1567.97	1563.02	1495.54	1552.23	1374.7	1275.04	1228.28
[truncated: 49 more columns]

## Sheet: Cq result
采集步骤:	4			Display Channel:	Threshold:
样本组:	Default		Channel 1	No
方法:	阈值		Channel 2	No
平滑:	开		Channel 3	No
平滑窗口:	5		Channel 4	No
基线:	趋势		Channel 5	Yes	170.64
基线范围起点:	3
基线范围终点:	7
																					Filament
																					Root
																					Wrap Leaf
																					Ear
																					Pollen
																					Embryo
																					Taproot
																					anther
																					Leaf
																					Stem
																					Bract
Hole	Double Hole	Fluorophore	Sample Type	Sample Name	Target Gene	Cq	Concentration	Omit	Description
A01-Ch5	Rep 1	SYBR	Reference gene	Filament	ACTIIN	23.62	0
A02-Ch5	Rep 1	SYBR	Reference gene	Filament	ACTIIN	24	0
A03-Ch5	Rep 1	SYBR	Reference gene	Filament	ACTIIN	23.72	0
A04-Ch5	Rep 1	SYBR	Reference gene	Filament	ACTIIN	23.82	0
A05-Ch5	Rep 8	SYBR	Gene to be tested	Filament	YFY	29.44	Non-numeric
A06-Ch5	Rep 8	SYBR	Gene to be tested	Filament	YFY	29.31	Non-numeric
A07-Ch5	Rep 8	SYBR	Gene to be tested	Filament	YFY	29.35	Non-numeric
A08-Ch5	Rep 8	SYBR	Gene to be tested	Filament	YFY	28.84	Non-numeric
A09-Ch5	Rep 14	SYBR	Gene to be tested	Filament	HMA	26.49	Non-numeric
A10-Ch5	Rep 14	SYBR	Gene to be tested	Filament	HMA	26.33	Non-numeric
A11-Ch5	Rep 14	SYBR	Gene to be tested	Filament	HMA	26.51	Non-numeric
A12-Ch5	Rep 14	SYBR	Gene to be tested	Filament	HMA	25.8	Non-numeric
A13-Ch5	Rep 27	SYBR	Gene to be tested	Embryo	GSH	27.68	Non-numeric
A14-Ch5	Rep 27	SYBR	Gene to be tested	Embryo	GSH	24.1	Non-numeric
A15-Ch5	Rep 27	SYBR	Gene to be tested	Embryo	GSH	27.14	Non-numeric
A16-Ch5	Rep 27	SYBR	Gene to be tested	Embryo	GSH	28.84	Non-numeric
B01-Ch5	Rep 2	SYBR	Reference gene	Root	ACTIIN	23.39	0
B02-Ch5	Rep 2	SYBR	Reference gene	Root	ACTIIN	22.99	0
B03-Ch5	Rep 2	SYBR	Reference gene	Root	ACTIIN	23.02	0
B04-Ch5	Rep 2	SYBR	Reference gene	Root	ACTIIN	22.97	0
B05-Ch5	Rep 9	SYBR	Gene to be tested	Root	YFY	28.06	Non-numeric
B06-Ch5	Rep 9	SYBR	Gene to be tested	Root	YFY	28.15	Non-numeric
B07-Ch5	Rep 9	SYBR	Gene to be tested	Root	YFY	28.73	Non-numeric
B08-Ch5	Rep 9	SYBR	Gene to be tested	Root	YFY	28.07	Non-numeric
B09-Ch5	Rep 15	SYBR	Gene to be tested	Root	HMA	22.12	Non-numeric
B10-Ch5	Rep 15	SYBR	Gene to be tested	Root	HMA	22.24	Non-numeric
B11-Ch5	Rep 15	SYBR	Gene to be tested	Root	HMA	22.2	Non-numeric
B12-Ch5	Rep 15	SYBR	Gene to be tested	Root	HMA	21.62	Non-numeric
B13-Ch5	Rep 20	SYBR	Gene to be tested	Root	GSH	28.84	Non-numeric
B14-Ch5	Rep 20	SYBR	Gene to be tested	Root	GSH	26.26	Non-numeric
B15-Ch5	Rep 20	SYBR	Gene to be tested	Root	GSH	26.78	Non-numeric
B16-Ch5	Rep 20	SYBR	Gene to be tested	Root	GSH	28.61	Non-numeric
C01-Ch5	Rep 26	SYBR	Reference gene	Wrap Leaf	ACTIIN	21.69	0
C02-Ch5	Rep 26	SYBR	Reference gene	Wrap Leaf	ACTIIN	21.62	0
C03-Ch5	Rep 26	SYBR	Reference gene	Wrap Leaf	ACTIIN	21.41	0
C04-Ch5	Rep 26	SYBR	Reference gene	Wrap Leaf	ACTIIN	21.26	0
C05-Ch5	Rep 10	SYBR	Gene to be tested	Wrap Leaf	YFY	29.54	Non-numeric
C06-Ch5	Rep 10	SYBR	Gene to be tested	Wrap Leaf	YFY	30.26	Non-numeric
C07-Ch5	Rep 10	SYBR	Gene to be tested	Wrap Leaf	YFY	30.38	Non-numeric
C08-Ch5	Rep 10	SYBR	Gene to be tested	Wrap Leaf	YFY	30.11	Non-numeric				A01-Ch5	Rep 1	SYBR	Reference gene	Taproot	ACTIIN	25.18
C09-Ch5	Rep 16	SYBR	Gene to be tested	Wrap Leaf	HMA	24.26	Non-numeric				A02-Ch5	Rep 1	SYBR	Reference gene	Taproot	ACTIIN	25.2
C10-Ch5	Rep 16	SYBR	Gene to be tested	Wrap Leaf	HMA	24.02	Non-numeric				A03-Ch5	Rep 1	SYBR	Reference gene	Taproot	ACTIIN	24.91
C11-Ch5	Rep 16	SYBR	Gene to be tested	Wrap Leaf	HMA	24.09	Non-numeric				A04-Ch5	Rep 1	SYBR	Reference gene	Taproot	ACTIIN	25.16	0
C12-Ch5	Rep 16	SYBR	Gene to be tested	Wrap Leaf	HMA	23.75	Non-numeric				A05-Ch5	Rep 8	SYBR	Gene to be tested	Taproot	YFY	30.36	Non-numeric
C13-Ch5	Rep 21	SYBR	Gene to be tested	Wrap Leaf	GSH	26.58	Non-numeric				A06-Ch5	Rep 8	SYBR	Gene to be tested	Taproot	YFY	30.31	Non-numeric
C14-Ch5	Rep 21	SYBR	Gene to be tested	Wrap Leaf	GSH	28.47	Non-numeric				A07-Ch5	Rep 8	SYBR	Gene to be tested	Taproot	YFY	30.24	Non-numeric
C15-Ch5	Rep 21	SYBR	Gene to be tested	Wrap Leaf	GSH	28.22	Non-numeric				A08-Ch5	Rep 8	SYBR	Gene to be tested	Taproot	YFY	30.48	Non-numeric
C16-Ch5	Rep 21	SYBR	Gene to be tested	Wrap Leaf	GSH	28.55	Non-numeric				A09-Ch5	Rep 14	SYBR	Gene to be tested	Taproot	HMA	25.18	Non-numeric
D01-Ch5	Rep 5	SYBR	Reference gene	Ear	ACTIIN	23.52	0				A10-Ch5	Rep 14	SYBR	Gene to be tested	Taproot	HMA	25	Non-numeric
D02-Ch5	Rep 5	SYBR	Reference gene	Ear	ACTIIN	23.28	0				A11-Ch5	Rep 14	SYBR	Gene to be tested	Taproot	HMA	25.2	Non-numeric
D03-Ch5	Rep 5	SYBR	Reference gene	Ear	ACTIIN	23.39	0				A12-Ch5	Rep 14	SYBR	Gene to be tested	Taproot	HMA	25.14	Non-numeric
D04-Ch5	Rep 5	SYBR	Reference gene	Ear	ACTIIN	23.1	0				A13-Ch5	Rep 27	SYBR	Gene to be tested	Taproot	GSH	30.84	Non-numeric
D05-Ch5	Rep 11	SYBR	Gene to be tested	Ear	YFY	26.84	Non-numeric				A14-Ch5	Rep 27	SYBR	Gene to be tested	Taproot	GSH	30.78	Non-numeric
D06-Ch5	Rep 11	SYBR	Gene to be tested	Ear	YFY	27.8	Non-numeric				A15-Ch5	Rep 27	SYBR	Gene to be tested	Taproot	GSH	30.76	Non-numeric
D07-Ch5	Rep 11	SYBR	Gene to be tested	Ear	YFY	27.28	Non-numeric				A16-Ch5	Rep 27	SYBR	Gene to be tested	Taproot	GSH	31.06	Non-numeric
D08-Ch5	Rep 11	SYBR	Gene to be tested	Ear	YFY	27.51	Non-numeric				B01-Ch5	Rep 2	SYBR	Reference gene	anther	ACTIIN	24.34	0
D09-Ch5	Rep 17	SYBR	Gene to be tested	Ear	HMA	23.9	Non-numeric				B02-Ch5	Rep 2	SYBR	Reference gene	anther	ACTIIN	24.8	0
D10-Ch5	Rep 17	SYBR	Gene to be tested	Ear	HMA	23.8	Non-numeric				B03-Ch5	Rep 2	SYBR	Reference gene	anther	ACTIIN	24.52	0
D11-Ch5	Rep 17	SYBR	Gene to be tested	Ear	HMA	23.82	Non-numeric				B04-Ch5	Rep 2	SYBR	Reference gene	anther	ACTIIN	24.15	0
D12-Ch5	Rep 17	SYBR	Gene to be tested	Ear	HMA	23.98	Non-numeric				B05-Ch5	Rep 9	SYBR	Gene to be tested	anther	YFY	28.84	Non-numeric
D13-Ch5	Rep 22	SYBR	Gene to be tested	Ear	GSH	27.77	Non-numeric				B06-Ch5	Rep 9	SYBR	Gene to be tested	anther	YFY	28.18	Non-numeric
D14-Ch5	Rep 22	SYBR	Gene to be tested	Ear	GSH	28.39	Non-numeric				B07-Ch5	Rep 9	SYBR	Gene to be tested	anther	YFY	29.56	Non-numeric
D15-Ch5	Rep 22	SYBR	Gene to be tested	Ear	GSH	28.24	Non-numeric				B08-Ch5	Rep 9	SYBR	Gene to be tested	anther	YFY	29.23	Non-numeric
D16-Ch5	Rep 22	SYBR	Gene to be tested	Ear	GSH	28.22	Non-numeric				B09-Ch5	Rep 15	SYBR	Gene to be tested	anther	HMA	25.37	Non-numeric
E01-Ch5	Rep 25	SYBR	Reference gene	Pollen	ACTIIN	24.01	0				B10-Ch5	Rep 15	SYBR	Gene to be tested	anther	HMA	25.66	Non-numeric
E02-Ch5	Rep 25	SYBR	Reference gene	Pollen	ACTIIN	24.01	0				B11-Ch5	Rep 15	SYBR	Gene to be tested	anther	HMA	25.3	Non-numeric
E03-Ch5	Rep 25	SYBR	Reference gene	Pollen	ACTIIN	24.06	0				B12-Ch5	Rep 15	SYBR	Gene to be tested	anther	HMA	25.3	Non-numeric
E04-Ch5	Rep 25	SYBR	Reference gene	Pollen	ACTIIN	24.22	0				B13-Ch5	Rep 20	SYBR	Gene to be tested	anther	GSH	29.46	Non-numeric
E05-Ch5	Rep 12	SYBR	Gene to be tested	Pollen	YFY	30.46	Non-numeric				B14-Ch5	Rep 20	SYBR	Gene to be tested	anther	GSH	29.82	Non-numeric
E06-Ch5	Rep 12	SYBR	Gene to be tested	Pollen	YFY	30.19	Non-numeric				B15-Ch5	Rep 20	SYBR	Gene to be tested	anther	GSH	22.91	Non-numeric
E07-Ch5	Rep 12	SYBR	Gene to be tested	Pollen	YFY	29.28	Non-numeric				B16-Ch5	Rep 20	SYBR	Gene to be tested	anther	GSH	29.47	Non-numeric
E08-Ch5	Rep 12	SYBR	Gene to be tested	Pollen	YFY	29.83	Non-numeric				C01-Ch5	Rep 26	SYBR	Reference gene	Leaf	ACTIIN	24.31	0
E09-Ch5	Rep 18	SYBR	Gene to be tested	Pollen	HMA	25.87	Non-numeric				C02-Ch5	Rep 26	SYBR	Reference gene	Leaf	ACTIIN	24.52	0
E10-Ch5	Rep 18	SYBR	Gene to be tested	Pollen	HMA	25.74	Non-numeric				C03-Ch5	Rep 26	SYBR	Reference gene	Leaf	ACTIIN	24.53	0
E11-Ch5	Rep 18	SYBR	Gene to be tested	Pollen	HMA	25.08	Non-numeric				C04-Ch5	Rep 26	SYBR	Reference gene	Leaf	ACTIIN	24.45	0
E12-Ch5	Rep 18	SYBR	Gene to be tested	Pollen	HMA	25.38	Non-numeric				C05-Ch5	Rep 10	SYBR	Gene to be tested	Leaf	YFY	30.08	Non-numeric
E13-Ch5	Rep 23	SYBR	Gene to be tested	Pollen	GSH	28.31	Non-numeric				C06-Ch5	Rep 10	SYBR	Gene to be tested	Leaf	YFY	30.35	Non-numeric
E14-Ch5	Rep 23	SYBR	Gene to be tested	Pollen	GSH	28.09	Non-numeric				C07-Ch5	Rep 10	SYBR	Gene to be tested	Leaf	YFY	30.34	Non-numeric
E15-Ch5	Rep 23	SYBR	Gene to be tested	Pollen	GSH	27.93	Non-numeric				C08-Ch5	Rep 10	SYBR	Gene to be tested	Leaf	YFY	30.15	Non-numeric
E16-Ch5	Rep 23	SYBR	Gene to be tested	Pollen	GSH	27.6	Non-numeric				C09-Ch5	Rep 16	SYBR	Gene to be tested	Leaf	HMA	27.32	Non-numeric
F01-Ch5	Rep 7	SYBR	Reference gene	Embryo	ACTIIN	21.82	0				C10-Ch5	Rep 16	SYBR	Gene to be tested	Leaf	HMA	27.18	Non-numeric
F02-Ch5	Rep 7	SYBR	Reference gene	Embryo	ACTIIN	22.67	0				C11-Ch5	Rep 16	SYBR	Gene to be tested	Leaf	HMA	26.93	Non-numeric
F03-Ch5	Rep 7	SYBR	Reference gene	Embryo	ACTIIN	22.24	0				C12-Ch5	Rep 16	SYBR	Gene to be tested	Leaf	HMA	27.47	Non-numeric
F04-Ch5	Rep 7	SYBR	Reference gene	Embryo	ACTIIN	21.88	0				C13-Ch5	Rep 21	SYBR	Gene to be tested	Leaf	GSH	31.12	Non-numeric
F05-Ch5	Rep 13	SYBR	Gene to be tested	Embryo	YFY	29.64	Non-numeric				C14-Ch5	Rep 21	SYBR	Gene to be tested	Leaf	GSH	30.22	Non-numeric
F06-Ch5	Rep 13	SYBR	Gene to be tested	Embryo	YFY	29.52	Non-numeric				C15-Ch5	Rep 21	SYBR	Gene to be tested	Leaf	GSH	31.19	Non-numeric
F07-Ch5	Rep 13	SYBR	Gene to be tested	Embryo	YFY	29.44	Non-numeric				C16-Ch5	Rep 21	SYBR	Gene to be tested	Leaf	GSH	30.91	Non-numeric
F08-Ch5	Rep 13	SYBR	Gene to be tested	Embryo	YFY	29.56	Non-numeric				D01-Ch5	Rep 5	SYBR	Reference gene	Stem	ACTIIN	24.48	0
F09-Ch5	Rep 19	SYBR	Gene to be tested	Embryo	HMA	25.86	Non-numeric				D02-Ch5	Rep 5	SYBR	Reference gene	Stem	ACTIIN	24.45	0
F10-Ch5	Rep 19	SYBR	Gene to be tested	Embryo	HMA	25.79	Non-numeric				D03-Ch5	Rep 5	SYBR	Reference gene	Stem	ACTIIN	24.54	0
F11-Ch5	Rep 19	SYBR	Gene to be tested	Embryo	HMA	26.13	Non-numeric				D04-Ch5	Rep 5	SYBR	Reference gene	Stem	ACTIIN	24.29	0
F12-Ch5	Rep 19	SYBR	Gene to be tested	Embryo	HMA	25.65	Non-numeric				D05-Ch5	Rep 11	SYBR	Gene to be tested	Stem	YFY	26.58	Non-numeric
F13-Ch5	Rep 24	SYBR	Gene to be tested	Embryo	GSH	28.15	Non-numeric				D06-Ch5	Rep 11	SYBR	Gene to be tested	Stem	YFY	26.87	Non-numeric
F14-Ch5	Rep 24	SYBR	Gene to be tested	Embryo	GSH	28.76	Non-numeric				D07-Ch5	Rep 11	SYBR	Gene to be tested	Stem	YFY	26.89	Non-numeric
F15-Ch5	Rep 24	SYBR	Gene to be tested	Embryo	GSH	28.42	Non-numeric				D08-Ch5	Rep 11	SYBR	Gene to be tested	Stem	YFY	26.63	Non-numeric
F16-Ch5	Rep 24	SYBR	Gene to be tested	Embryo	GSH	28.62	Non-numeric				D09-Ch5	Rep 17	SYBR	Gene to be tested	Stem	HMA	23.41	Non-numeric
											D10-Ch5	Rep 17	SYBR	Gene to be tested	Stem	HMA	23.49	Non-numeric
											D11-Ch5	Rep 17	SYBR	Gene to be tested	Stem	HMA	23.36	Non-numeric
											D12-Ch5	Rep 17	SYBR	Gene to be tested	Stem	HMA	23.3	Non-numeric
											D13-Ch5	Rep 22	SYBR	Gene to be tested	Stem	GSH	29.29	Non-numeric
											D14-Ch5	Rep 22	SYBR	Gene to be tested	Stem	GSH	29.27	Non-numeric
											D15-Ch5	Rep 22	SYBR	Gene to be tested	Stem	GSH	29.75	Non-numeric
											D16-Ch5	Rep 22	SYBR	Gene to be tested	Stem	GSH	29.24	Non-numeric
											E01-Ch5	Rep 25	SYBR	Reference gene	Bract	ACTIIN	23.47	0
											E02-Ch5	Rep 25	SYBR	Reference gene	Bract	ACTIIN	23.44	0
											E03-Ch5	Rep 25	SYBR	Reference gene	Bract	ACTIIN	23.21	0
											E04-Ch5	Rep 25	SYBR	Reference gene	Bract	ACTIIN	23.34	0
											E05-Ch5	Rep 12	SYBR	Gene to be tested	Bract	YFY	27.89	Non-numeric
											E06-Ch5	Rep 12	SYBR	Gene to be tested	Bract	YFY	28.3	Non-numeric
											E07-Ch5	Rep 12	SYBR	Gene to be tested	Bract	YFY	28.39	Non-numeric
											E08-Ch5	Rep 12	SYBR	Gene to be tested	Bract	YFY	28.34	Non-numeric
											E09-Ch5	Rep 18	SYBR	Gene to be tested	Bract	HMA	23.84	Non-numeric
											E10-Ch5	Rep 18	SYBR	Gene to be tested	Bract	HMA	24.51	Non-numeric
											E11-Ch5	Rep 18	SYBR	Gene to be tested	Bract	HMA	23.43	Non-numeric
											E12-Ch5	Rep 18	SYBR	Gene to be tested	Bract	HMA	24	Non-numeric
											E13-Ch5	Rep 23	SYBR	Gene to be tested	Bract	GSH	29.28	Non-numeric
											E14-Ch5	Rep 23	SYBR	Gene to be tested	Bract	GSH	30.26	Non-numeric
											E15-Ch5	Rep 23	SYBR	Gene to be tested	Bract	GSH	30.03	Non-numeric
											E16-Ch5	Rep 23	SYBR	Gene to be tested	Bract	GSH	30.45	Non-numeric
											F01-Ch5	Rep 7	SYBR	Reference gene	Embryo	ACTIIN	Non-numeric	0
											F02-Ch5	Rep 7	SYBR	Reference gene	Embryo	ACTIIN	Non-numeric	0
											F03-Ch5	Rep 7	SYBR	Reference gene	Embryo	ACTIIN	Non-numeric	0
											F04-Ch5	Rep 7	SYBR	Reference gene	Embryo	ACTIIN	Non-numeric	0
											F05-Ch5	Rep 13	SYBR	Gene to be tested	Embryo	YFY	Non-numeric	Non-numeric
											F06-Ch5	Rep 13	SYBR	Gene to be tested	Embryo	YFY	Non-numeric	Non-numeric
											F07-Ch5	Rep 13	SYBR	Gene to be tested	Embryo	YFY	Non-numeric	Non-numeric
											F08-Ch5	Rep 13	SYBR	Gene to be tested	Embryo	YFY	Non-numeric	Non-numeric
											F09-Ch5	Rep 19	SYBR	Gene to be tested	Embryo	HMA	Non-numeric	Non-numeric
											F10-Ch5	Rep 19	SYBR	Gene to be tested	Embryo	HMA	Non-numeric	Non-numeric
											F11-Ch5	Rep 19	SYBR	Gene to be tested	Embryo	HMA	Non-numeric	Non-numeric
											F12-Ch5	Rep 19	SYBR	Gene to be tested	Embryo	HMA	Non-numeric	Non-numeric
											F13-Ch5	Rep 24	SYBR	Gene to be tested	Embryo	GSH	Non-numeric	Non-numeric
											F14-Ch5	Rep 24	SYBR	Gene to be tested	Embryo	GSH	Non-numeric	Non-numeric
											F15-Ch5	Rep 24	SYBR	Gene to be tested	Embryo	GSH	Non-numeric	Non-numeric
											F16-Ch5	Rep 24	SYBR	Gene to be tested	Embryo	GSH	Non-numeric	Non-numeric

## Sheet: Melting curve data
Sample Group:	Default		Display Channel:
Smooth:	Open		Channel 1	No
Smooth window:	9		Channel 2	No
Lower Temperature Limit	63.5		Channel 3	No
Upper Temperature Limit	91.5		Channel 4	No
Display the number of peaks:	1		Channel 5	Yes
Peak Threshold:	10
Background Correction:	Yes
Derivative:	—
Temperature	Channel	A1	A2	A3	A4	A5	A6	A7	A8	A9	A10	A11	A12	A13	A14	A15	A16	B1	B2	B3	B4	B5	B6	B7	B8	B9	B10	B11	B12	B13	B14	B15	B16	C1	C2	C3	C4	C5	C6	C7	C8	C9	C10	C11	C12	C13	C14	C15	C16
60	5	1423.26	1361.89	1387.65	1340.88	1275.75	1283.3	1202.68	1290.63	1298.27	1333.46	1314.35	1517.37	1422.16	1269.34	1424.64	1422.19	1331.43	1432.28	1487.33	1503.46	1440.24	1512.69	1301.31	1236.86	1400.75	1610.14	1482.68	1517.12	1105.69	1305.78	1297.59	1390.38	1455.49	1484.29	1569.06	1602.09	1624.27	1502.49	1347.26	1419.79	1658.12	1668.22	1594.05	1660.87	1500.6	1417.11	1381.14	1391.79
60.2	5	1409.48	1349.09	1375.77	1327.04	1264.64	1274.08	1193.08	1280.38	1287.53	1320.84	1302.62	1504.3	1411.13	1257.95	1413.29	1407.47	1318.85	1418.79	1473.32	1492.37	1427.53	1499.69	1289.84	1226.26	1389.89	1596.95	1468.07	1503.7	1097	1294.77	1287.75	1378.66	1439.14	1471.64	1557.75	1586.07	1610.07	1488.14	1334.88	1407.88	1640.86	1654.67	1581.61	1646.92	1488.75	1404.94	1370.69	1379.26
60.4	5	1399.13	1339.35	1366.8	1316.65	1256.42	1267.21	1185.8	1272.91	1279.47	1311.26	1294.02	1494.42	1402.87	1249.28	1404.54	1396.13	1309.44	1408.64	1462.73	1483.98	1417.99	1489.89	1281.16	1218.33	1381.8	1586.55	1457	1493.54	1090.55	1286.33	1280.17	1369.38	1426.95	1462.14	1549.21	1574.05	1599.25	1477.29	1325.66	1399.09	1627.5	1643.79	1571.72	1635.98	1479.77	1395.82	1362.87	1369.86
60.6	5	1392.22	1332.67	1360.74	1309.71	1251.1	1262.68	1180.85	1268.22	1274.09	1304.75	1288.56	1487.73	1397.4	1243.34	1398.37	1388.16	1303.2	1401.83	1455.57	1478.29	1411.61	1483.29	1275.28	1213.07	1376.48	1578.94	1449.46	1486.62	1086.33	1280.49	1274.83	1362.53	1418.91	1455.78	1543.42	1566.03	1591.8	1469.94	1319.58	1393.42	1618.04	1635.59	1564.39	1628.05	1473.68	1389.73	1357.67	1363.6
60.8	5	1388.74	1329.04	1357.58	1306.23	1248.68	1260.5	1178.21	1266.32	1271.4	1301.29	1286.23	1484.24	1394.69	1240.13	1394.8	1383.58	1300.14	1398.37	1451.84	1475.3	1408.39	1479.9	1272.18	1210.49	1373.93	1574.12	1445.45	1482.96	1084.35	1277.22	1271.75	1358.11	1415.02	1452.55	1540.39	1562	1587.72	1466.08	1316.65	1390.88	1612.48	1630.06	1559.63	1623.13	1470.46	1386.68	1355.11	1360.46
61	5	1397.63	1336.95	1366.12	1315.04	1256.47	1267.62	1184.78	1275.34	1278.97	1309.34	1294.91	1492.6	1403.24	1246.37	1401.8	1391.1	1309.08	1407.21	1460.12	1483.82	1416.61	1488.36	1279.72	1217.57	1382.34	1579.47	1454.11	1491.12	1092.01	1283.6	1279.16	1363.98	1424.7	1461.51	1549.02	1572.25	1597.02	1474.74	1324.25	1399.55	1619.32	1636.33	1565.13	1630.11	1478.51	1395.38	1362.86	1369.59
61.2	5	1407.71	1343.94	1373.92	1322.91	1266.58	1276.19	1191.75	1284.45	1287.06	1317.74	1305.32	1501.64	1412.24	1254.48	1408.78	1399.23	1318.02	1417.38	1469.74	1491.66	1424.7	1497.08	1287.8	1226.32	1390.94	1587.78	1462.88	1500.41	1099.29	1290.51	1286.22	1369.49	1435.61	1470.8	1558.58	1582.85	1605.94	1484.4	1331.81	1409.65	1628.47	1641.34	1572.92	1638.63	1486.96	1403.36	1371.05	1378.92
61.4	5	1398.67	1337.3	1366.96	1315.53	1259.95	1270.59	1185.01	1277.28	1279.67	1311.2	1299.25	1492.57	1403.16	1248.39	1401.68	1391.82	1310.46	1410.69	1463.09	1482.85	1417.85	1489.18	1280.14	1220.41	1382.92	1578.15	1455.26	1492.1	1092.45	1284.58	1277.56	1359.37	1428.79	1463.14	1548.03	1574.9	1596.73	1477.27	1325.97	1402.78	1621.04	1629.81	1562.15	1628.23	1478.95	1395.98	1364.56	1372.32
61.6	5	1390.57	1330.88	1359.52	1308.87	1255.01	1264.62	1179.41	1272.63	1273.07	1304.8	1293.63	1486.39	1396.34	1242.99	1392.95	1386.55	1304.69	1403.36	1456.32	1475.71	1413.03	1482.35	1274.61	1214.94	1376.89	1570.03	1450.05	1484.85	1085.87	1279.31	1269.24	1351.63	1421.46	1457.25	1540.49	1567.08	1589.17	1470.09	1322.1	1396.2	1613.24	1620.7	1553.66	1618.44	1473.47	1389.53	1359.01	1364.94
61.8	5	1376.3	1317.14	1345.92	1296.68	1243.51	1251.73	1169.27	1260.97	1260.03	1290.41	1280.01	1471.38	1383.03	1230.96	1379.33	1374.62	1290.12	1388.75	1442.3	1459.84	1400.75	1468.73	1262.2	1202.63	1362.06	1555.54	1436.58	1470.96	1074.13	1267.74	1255.8	1337.33	1407.07	1443.17	1524.49	1552.06	1573.21	1455.84	1311.78	1383.84	1601.67	1607.66	1541.22	1602.87	1459.14	1377.25	1345.41	1351.13
62	5	1364.42	1305.97	1334.2	1287.48	1233.48	1240.99	1160.81	1251.97	1250.63	1279.06	1269.25	1459.92	1372.3	1222.3	1369.51	1364.49	1279.54	1376.12	1430.71	1447.35	1390.12	1457.14	1253.38	1192.23	1350.96	1544.23	1424.97	1459.77	1064.81	1257.53	1245.9	1327.58	1397.42	1431.87	1512.03	1538.41	1560.03	1444.47	1302.32	1372.74	1591.35	1599.05	1530.91	1591.07	1447.33	1367.11	1334.63	1339.76
62.2	5	1347.58	1290.66	1318.86	1271.42	1217.58	1225.45	1147.2	1237.77	1234.36	1263.41	1253.44	1442.57	1356.64	1208.6	1354	1349.83	1264.87	1359.22	1411.8	1428.54	1373.31	1438.93	1240.3	1177.69	1333.98	1526.79	1407.59	1442.62	1051.77	1242.06	1232.11	1312.88	1379.95	1414.46	1493.25	1520.41	1541.57	1426.39	1286.96	1355.34	1574.8	1581.11	1513.64	1572.98	1431.41	1352.74	1317.84	1325.65
62.4	5	1345.62	1289.13	1317.33	1269.68	1215.62	1223.15	1146.08	1235.84	1232.61	1260.54	1250.74	1441.09	1355.68	1205.25	1352.88	1347.35	1262.06	1355.21	1409.58	1425.63	1368.79	1436.19	1238.38	1175.04	1332.6	1525.11	1404.22	1440.54	1050.74	1239.65	1230.61	1310.43	1377.74	1413.29	1492.13	1517.13	1539.49	1422.61	1283.63	1352.48	1571.58	1580.72	1510.94	1568.83	1430.14	1352.21	1316.26	1322.5
62.6	5	1342.05	1285.14	1312.99	1265	1210.21	1217.16	1141.31	1230.21	1228.31	1255.47	1246.11	1434.93	1350.49	1199.67	1348.63	1338.51	1257.87	1348.47	1402.65	1420.52	1362.27	1430.6	1233.32	1169.31	1327.2	1519.3	1398.4	1435.3	1046.8	1233.01	1225.64	1304.27	1372.5	1408.07	1486.35	1512.67	1532.53	1414.7	1278.45	1348.17	1564	1573.89	1502.9	1561.3	1423.72	1346.67	1310.09	1316.56
62.8	5	1341.77	1281.94	1311.56	1261.15	1208.25	1214.74	1139.02	1227.42	1225.7	1253.19	1244.02	1431.35	1349.56	1198.45	1346.5	1332.89	1257.38	1346.95	1400.58	1418.99	1358.51	1428.19	1231.18	1167.83	1324.96	1517.55	1393.52	1433.28	1045.62	1230.59	1224.3	1301.14	1371.4	1406.05	1483.72	1511.77	1530.87	1411.53	1274.36	1346.55	1561.37	1568.98	1498.8	1558.48	1420.51	1344.28	1307.19	1314.26
63	5	1329.82	1272.61	1300.92	1248.17	1196.29	1204.54	1126.87	1214.9	1214.48	1241.46	1232.58	1416.84	1336.73	1187.96	1333.01	1317.96	1246.63	1336.13	1387.35	1406.6	1345.68	1416	1218.67	1157.28	1313.32	1503.36	1380.21	1419.63	1035.93	1220.01	1212.83	1286.68	1359.1	1394.21	1470.97	1499.19	1517.91	1398.97	1262.66	1334.65	1546.19	1553.89	1482.87	1543.66	1406.84	1330.37	1295.28	1302.2
63.2	5	1317.29	1261	1288.79	1235.63	1183.46	1192.16	1115.11	1203.09	1201.49	1229.33	1221.61	1403.41	1323.65	1176.58	1317.6	1303.39	1234.49	1323.83	1375.23	1395.17	1332.73	1401.58	1206.43	1144.77	1301.98	1487.33	1365.93	1404.71	1025.31	1208.73	1199	1272.12	1345.81	1381.61	1456.81	1484.98	1502.27	1385.13	1249.57	1321.16	1528.3	1536.09	1465.18	1528.95	1391.96	1314.56	1280.65	1287.61
63.4	5	1305.92	1250.42	1277.8	1225.52	1173.62	1182.11	1106.81	1193.43	1190.16	1218.18	1211.57	1390.44	1313.02	1167.28	1304.92	1292.42	1222.6	1312.27	1365.19	1382.47	1322.53	1390.66	1196.02	1136.09	1291.41	1474.24	1354	1393.55	1017.18	1198.85	1188.96	1261.15	1335.27	1368.37	1443.73	1472.68	1490.7	1375.35	1240.26	1310.89	1515.55	1522.82	1452.97	1517.6	1379.13	1302.67	1269.39	1277.5
63.6	5	1302.74	1245.7	1273.31	1222.99	1169.34	1178.83	1104.75	1188.88	1186.05	1216.25	1206.6	1384.96	1308.14	1164.21	1300.33	1288.95	1218.85	1309.4	1360.74	1378.13	1317.13	1386.21	1193.91	1132.18	1288.27	1468.59	1350.25	1390.21	1014	1196.14	1184.9	1256.63	1333.1	1362.91	1437.72	1467.23	1485.67	1371.39	1236.2	1305.73	1511.3	1518.56	1448.95	1513.11	1374.09	1298.28	1264.73	1273.03
63.8	5	1300.68	1243.19	1271.15	1221.97	1168.78	1177.56	1104.83	1189.19	1184.53	1216.16	1205.46	1382.78	1305.71	1164.66	1298.67	1288.58	1216.37	1307.17	1359.01	1376.27	1315.68	1384.08	1193.74	1131.78	1286.26	1465.68	1348.21	1389.75	1011.95	1195.71	1183.83	1256.38	1330.51	1359.87	1434.65	1464.75	1482.93	1370.23	1235.12	1303.76	1509.39	1515.08	1447.29	1510.9	1372.71	1297.63	1263.1	1272.46
64	5	1300.08	1244.79	1272.67	1225.18	1171.41	1179.04	1108.37	1191.85	1187.24	1219.71	1207.62	1384.31	1306.34	1164.84	1301.06	1290.66	1218.35	1307.27	1360.55	1378.79	1316.46	1386.62	1194.56	1133.86	1286.91	1465.74	1351.86	1392.34	1014.13	1196.49	1184.98	1257.38	1330.84	1361.62	1436.93	1465.35	1484.14	1372.86	1235.95	1305.45	1510.81	1516.81	1449.24	1510.41	1374.51	1299.87	1264.69	1273.11
64.2	5	1299.95	1244.28	1271.37	1225.82	1171.55	1178.61	1108.22	1190.96	1185.88	1221.4	1207.57	1382.44	1303.17	1164.17	1301.34	1289.56	1218.18	1306.37	1358.15	1378.92	1316.33	1385.54	1193.12	1132.96	1284.66	1465.61	1352.33	1391.46	1012.1	1195.17	1183.43	1255.82	1328.58	1361.14	1436.7	1464.2	1482.53	1370.52	1234.38	1306.26	1510.25	1515.55	1448.75	1508.53	1372.94	1298.83	1264.97	1272.13
64.4	5	1288.93	1232.56	1259.42	1214.76	1160.61	1167.6	1098.33	1180.02	1175.41	1210.44	1196.12	1368.84	1290.42	1152.75	1287.57	1277.07	1208.05	1293.91	1344.99	1366.23	1304.8	1373.16	1181.01	1123.23	1272.24	1452.1	1340.07	1378.32	1002.38	1182.01	1171.79	1244.81	1315.56	1349.44	1424.51	1450.04	1469.8	1357.79	1223.27	1294.66	1497.81	1501.88	1436.62	1493.38	1360.24	1287.75	1253.84	1259.6
64.6	5	1277.89	1222.7	1247.54	1203.11	1149.84	1157.14	1087.47	1168.98	1165	1198.73	1185.71	1356.64	1278.15	1140.89	1275.45	1263.74	1198.66	1281.3	1331.1	1354.24	1293.69	1360.86	1170.35	1113.13	1260.1	1437.93	1328.41	1365.7	992.64	1170.28	1161.01	1231.75	1302.94	1337.04	1412.39	1436.43	1456.29	1345.42	1213.03	1283.89	1483.48	1488.84	1423.29	1477.23	1346.84	1274.59	1242.2	1247.96
64.8	5	1272.02	1218.47	1242.83	1197.67	1144.21	1153.09	1082.84	1164.12	1158.98	1193.34	1181.4	1350.94	1272.87	1134.34	1269	1256.03	1193.07	1276.01	1324.21	1349.16	1288.51	1353.5	1164.97	1106.96	1256.22	1430.65	1320.74	1358.65	986.67	1163.55	1154.94	1224.33	1298	1331.64	1405.33	1429.23	1449.2	1339.28	1208.3	1278.16	1474.59	1480.98	1416.36	1470.19	1339.29	1267.64	1234.77	1241.91
65	5	1262.72	1209.71	1233.58	1187.17	1134.52	1145.29	1074.27	1155.37	1150.01	1182.49	1173.36	1339.47	1262.48	1124.03	1258.51	1244.59	1182.97	1266.02	1313.15	1337.2	1277.25	1342.36	1155.73	1098.35	1247.84	1419.99	1308.98	1347.9	978.94	1152.78	1144.82	1211.61	1288.39	1320.3	1393.2	1418.87	1439.03	1330.09	1200.44	1268.96	1462.42	1469.1	1405.09	1459.25	1327.88	1257.17	1224.48	1232.28
65.2	5	1254.45	1202.16	1226.29	1179.76	1128.25	1139.48	1067.44	1148.03	1143.95	1176	1166.08	1332.41	1255.42	1116.97	1251.96	1237.52	1176.22	1258.7	1305.3	1329.03	1267.98	1334.32	1150.22	1091.14	1241.05	1411.08	1300.04	1340.47	973.21	1145.02	1137.59	1202.42	1282.54	1311.64	1383.95	1411.77	1429.71	1322.12	1194.52	1261.18	1454.77	1461.39	1396.27	1450.2	1319.86	1249.55	1217.22	1225
65.4	5	1240.39	1187.69	1212.39	1166.08	1117.21	1126.92	1054.78	1136.27	1131.84	1162.23	1153.13	1318	1242.48	1104.52	1237.29	1222.37	1162.14	1243.33	1291.2	1313.88	1253.57	1319.77	1137.51	1078.14	1227.48	1395.68	1284.6	1327.74	962.39	1131.84	1124.79	1187.6	1267.59	1295.92	1368.66	1397.72	1413.35	1307.89	1181.42	1247.45	1437.91	1444.88	1379.12	1434.37	1306.06	1234.92	1202.93	1210.85
65.6	5	1225.08	1173.66	1198.5	1153.26	1104.91	1114.27	1043.87	1124.43	1120.28	1150.48	1140.14	1304.34	1228.88	1092.32	1222.52	1208.32	1149.65	1229.15	1277.37	1298.28	1239.83	1305.61	1124.86	1064.88	1213.67	1380.78	1270.72	1314.07	952.63	1118.99	1110.97	1172.06	1253.03	1279.92	1354.91	1383.79	1397.55	1294.79	1167.8	1233.7	1422.35	1429.17	1362.67	1419.34	1292.26	1221.46	1188.17	1197.23
65.8	5	1203.67	1152.27	1177.56	1133.62	1087.19	1095.8	1025.19	1106.01	1101.01	1130.45	1121.04	1281.83	1208.34	1074.49	1201.14	1188.01	1129.23	1208	1256.65	1275.77	1219.06	1282.57	1104.59	1045.29	1193.89	1358.66	1248.65	1291.74	935.56	1099.76	1090.53	1151.92	1232.08	1257.84	1334.08	1360.89	1375.2	1272.66	1147.86	1212.89	1398.5	1405.73	1339.49	1396.76	1271.76	1200.67	1169.35	1175.57
66	5	1171.14	1120.55	1146.84	1104.26	1059.54	1067.37	998.93	1076.25	1073.1	1101.45	1092.45	1248.22	1176.97	1046.51	1167.66	1157.21	1100.71	1176.99	1225.17	1241.59	1188.5	1249.97	1075.72	1018.84	1163.33	1324.53	1217.08	1259.34	910.52	1070.14	1061.07	1123.47	1199.71	1226.45	1301.51	1326.01	1341.08	1240.77	1118.98	1182.02	1363.9	1370.28	1306.41	1360.87	1240.07	1171.1	1139.23	1145.03
66.2	5	1157.29	1107.02	1133.38	1091.12	1047.5	1054.65	986.2	1063.77	1060.41	1089.24	1079.89	1233.38	1164.08	1034.11	1153.92	1141.72	1089.9	1163.07	1212.09	1227.52	1175.51	1235.89	1063.96	1007.71	1149.68	1308.09	1202.28	1244.51	899.88	1059.8	1049.35	1110.8	1185.73	1213.03	1285.9	1310.49	1326.49	1225.8	1105.39	1168.26	1348.21	1354.19	1290.28	1346.1	1225.59	1158.3	1124.8	1130.88
66.4	5	1150.52	1102.27	1128.52	1086.06	1042.48	1049.51	981.15	1059.18	1054.47	1083.07	1074.67	1226.28	1157.99	1028.22	1148.27	1134.48	1085.66	1159.02	1205.77	1221.55	1170.57	1230.84	1058.18	1002.07	1145.35	1301.88	1195.73	1236.56	894.52	1054	1043.92	1105.1	1179.1	1209.67	1278.72	1303.36	1319.58	1219.41	1099.05	1162.07	1341.52	1347.09	1284.5	1339.15	1217.14	1151.95	1118.29	1123.82
66.6	5	1145.75	1098.11	1124.08	1080.38	1036.65	1044.11	975.17	1055.06	1047.61	1077.79	1069.97	1219.99	1151.61	1023.05	1142.34	1127.01	1080.8	1153.7	1200.2	1216.86	1163.56	1225.3	1053.67	997.68	1139.79	1295.87	1189.64	1228.51	889.19	1047.28	1038.06	1097.92	1172.38	1206.44	1271.65	1297.66	1312.43	1212.33	1091.62	1157.19	1335.21	1339.51	1278.28	1332.25	1210.28	1145.61	1111.97	1116.36
66.8	5	1152.56	1107.13	1130.9	1088.11	1043.23	1050.38	980.68	1062.59	1053.59	1085.28	1077.3	1228.2	1159.1	1030.57	1149.13	1133.7	1088.27	1161.15	1208.15	1225.99	1169.87	1232.86	1061.69	1004.83	1147.22	1303.36	1197.59	1235.82	894.09	1052.53	1044.23	1104.33	1180.71	1214.57	1279.12	1306.59	1319.61	1219.43	1097.61	1164.67	1345.33	1347.3	1286.54	1339.5	1217.31	1151.82	1119.17	1124.11
67	5	1167.29	1121.61	1143.22	1102.03	1055.35	1062.17	992.44	1075.62	1065.05	1098.53	1089.79	1240.73	1172.64	1042.2	1161.77	1145.46	1099.51	1174.73	1221.98	1239.66	1181.77	1246.04	1074.52	1015.47	1160.28	1317.23	1211.17	1249.77	903.95	1064.31	1055.44	1114.08	1193.08	1226.56	1293.25	1321.52	1334.58	1231.67	1109.16	1178.07	1359.54	1360.76	1299.57	1351.39	1230.11	1161.92	1131.78	1135.87
67.2	5	1179.55	1133.96	1154.71	1113.37	1064.6	1073.63	1004.86	1086.96	1076.36	1109.66	1100.01	1253.23	1183.28	1053.03	1173.11	1155.85	1110.22	1187.94	1233.68	1250.95	1193.3	1256.73	1085.84	1025.38	1172.67	1330.76	1223.21	1262.38	912.98	1073.57	1064.47	1123.73	1206.45	1236.89	1305.86	1334.58	1346.28	1243.01	1119.78	1189.47	1372.22	1372.4	1310.17	1362.84	1240.81	1172.77	1141.88	1146.53
67.4	5	1187.07	1142.6	1163.34	1121.18	1073.09	1082.93	1013.68	1095.3	1085.55	1118.1	1107.63	1260.78	1191.67	1060.74	1181.62	1164.18	1117.31	1196.28	1241.56	1258.28	1201.84	1264.68	1094.17	1031.94	1181.26	1339.77	1232.06	1272.23	918.22	1080.03	1071.32	1131.83	1215.09	1244.91	1315.02	1342.83	1354.99	1251.77	1129.53	1197.75	1379.62	1381.71	1318.71	1370.12	1249.03	1180.42	1149.33	1153.88
67.6	5	1172.93	1128.46	1149.47	1108.72	1060.09	1070.47	1002.59	1080.94	1072	1105.16	1094.62	1244.6	1175.85	1047.69	1165.49	1151.77	1104.78	1182.57	1226.5	1242.53	1187.88	1249.79	1081.95	1019.54	1166.96	1323.99	1216.75	1258.63	906.2	1067.97	1058.15	1118.72	1201.72	1230.32	1300.22	1327.53	1338.19	1237.16	1117.97	1183.95	1363.35	1364.26	1302.89	1353.09	1233.8	1167.2	1135.02	1141
67.8	5	1170.46	1126.3	1148.17	1106.51	1058.94	1068.88	999.9	1078.28	1071.08	1103.69	1093.66	1241.81	1172.62	1045.53	1163.81	1148.2	1104.28	1179.7	1223.69	1239.25	1185.45	1247.91	1080.13	1017.18	1166.87	1320.43	1213.18	1255.66	904.94	1067.64	1056.57	1115.72	1201.75	1227.44	1298.25	1324.21	1335.69	1235.13	1117.03	1181.51	1360.12	1362.73	1299.11	1351.76	1231.27	1165.79	1131.19	1138.26
68	5	1158.27	1113.61	1135.47	1094.31	1048.39	1057.42	989.92	1066.07	1060.5	1091.92	1082.55	1229.63	1158.47	1034.25	1152.53	1136.43	1094.63	1167.99	1210.85	1225.95	1174.7	1237.78	1068.71	1005.44	1156.35	1307.86	1201.81	1242.23	896.15	1056.35	1045.42	1103.42	1188.09	1215.29	1285.22	1309.45	1320.78	1222.93	1105.81	1170.09	1346.21	1350.03	1286.59	1338.86	1218.03	1152.84	1118.83	1126.68
68.2	5	1148.28	1103.26	1125.37	1084.1	1038.38	1046.71	980.21	1056.62	1048.92	1082.41	1073.76	1218.77	1146.37	1024.69	1140.7	1124.25	1084.98	1156.83	1199.35	1215.89	1163.33	1227.19	1058.5	995.58	1147.13	1296.49	1190.66	1230.61	887.22	1046.1	1035.62	1091.7	1177.32	1207.39	1274.13	1297.8	1309.42	1211.85	1095.2	1160.45	1333.74	1338.31	1276.39	1326.38	1207.58	1141.33	1107.96	1114.54
68.4	5	1155.77	1111.61	1129.98	1090.57	1043.57	1051.48	986.41	1063.31	1054.54	1088.71	1081.17	1226.16	1151.8	1029.51	1146.18	1129.03	1091.33	1162.17	1205.99	1223.55	1169.09	1232.39	1064.27	1001.56	1154.48	1303.41	1198.07	1236.61	891.53	1051.21	1040.35	1096.18	1184.42	1213.87	1279.43	1304.96	1318.54	1219.6	1100.46	1166.61	1342.13	1344.8	1283.9	1333.51	1213.71	1146.95	1113.98	1121.88
68.6	5	1174.19	1129.89	1146.55	1108.68	1059.85	1067.15	1001.52	1080.51	1070.08	1104.63	1099.13	1243.04	1168.89	1044.52	1161.9	1144.53	1106.7	1179.52	1224.75	1241.93	1186.4	1249.79	1080.44	1016.13	1173.36	1323.01	1215.15	1254.83	903.89	1066.23	1054.4	1110.53	1201.67	1230.33	1297.74	1325.65	1339.76	1237.04	1116.82	1183.72	1361.9	1363.78	1301.11	1350.78	1230.58	1161.42	1131.05	1137.02
68.8	5	1191.53	1147.8	1165.21	1126.13	1076.9	1084.79	1019.2	1099.3	1085.66	1120.79	1116.84	1261.5	1187.62	1059.51	1179.27	1160.21	1123.9	1198.81	1243.39	1259.64	1205.25	1267.8	1097.45	1032.6	1192.96	1344.27	1232.52	1274.81	917.44	1080.98	1069.65	1126.84	1220.48	1248.28	1316.69	1345.57	1360.54	1255.05	1133.82	1202.36	1382.37	1384.25	1318.88	1370.97	1248.12	1177.29	1146.96	1151.78
69	5	1211.54	1167.37	1184.06	1145.85	1096.34	1104.21	1037.35	1119.93	1103.26	1139.38	1135.33	1280.49	1205.7	1076.03	1196.59	1179.52	1142.19	1217.03	1262.47	1279.34	1225.08	1287.82	1115.82	1049.02	1211.12	1366.21	1252.47	1296.72	931.94	1096.5	1085.25	1144.76	1239.12	1268.55	1337.88	1368.34	1380.55	1274.06	1151.56	1220.67	1403.35	1405.18	1338.3	1390.16	1267.45	1193.62	1163.15	1167.93
69.2	5	1209.88	1164.95	1184.3	1144.47	1095.68	1102.97	1036.18	1120.09	1100.86	1136.63	1133.88	1277.99	1203.63	1075.38	1193.05	1178.53	1140.95	1215.22	1261.52	1277.63	1222.44	1285.45	1115.05	1048.06	1209.21	1363.43	1248.68	1295.19	929.41	1094.1	1082.5	1143.9	1238.32	1266.92	1337.12	1369.21	1375.89	1270.11	1150.02	1218.87	1401.97	1402.62	1336.4	1388.95	1265.11	1191.21	1161.15	1163.92
69.4	5	1211.97	1165.68	1187.83	1145.59	1098.13	1106.29	1036.86	1121.1	1103.02	1139.01	1136.4	1279.5	1203.89	1077.03	1195.23	1179.11	1143.55	1215.82	1264	1278.25	1223.65	1287.05	1116.62	1049.09	1211.47	1365.12	1248.34	1297.04	929.56	1095.11	1083.62	1144.14	1240.64	1269.17	1340.89	1370.71	1375.61	1270.98	1152.1	1220.26	1403.37	1404.78	1338.15	1389.97	1265.05	1192.42	1161.73	1164.51
69.6	5	1196.39	1147.99	1171.95	1129.93	1082.46	1092.27	1022.19	1105.36	1088.33	1124.1	1120.34	1261.26	1186.13	1061.87	1178.85	1162.29	1127.85	1198.84	1248.07	1260.66	1206.43	1271.16	1101.85	1034.22	1194.95	1347.72	1231.5	1279.07	916.53	1080.04	1068.63	1128.74	1223.27	1252.47	1325.13	1352.6	1356.42	1251.86	1136.69	1204.63	1384.98	1386.57	1321.61	1371.37	1247.34	1174.07	1144.34	1148.23
69.8	5	1183.37	1135.56	1159.32	1118.54	1069.97	1080.42	1010.74	1092.21	1075.98	1111.6	1108.41	1245.07	1171.22	1050.21	1165.29	1148.47	1116.02	1184.52	1233.72	1247.29	1192.18	1258.39	1090.08	1022.67	1182	1332.33	1217.69	1265.55	906.41	1068.66	1056.94	1116.16	1210.71	1240.92	1310.49	1337.66	1341.39	1238.53	1124.57	1192	1369.22	1372.48	1309.82	1355.08	1233.14	1159.91	1131.66	1133.64
70	5	1174	1126.61	1147.51	1109.29	1059.93	1070.78	1002.82	1082.46	1067.42	1102.05	1098.87	1233.15	1160.31	1040.43	1154.25	1136.65	1106.93	1172.53	1223.01	1236.68	1181.46	1247.42	1081.04	1014.02	1172.03	1319.24	1209.25	1253.32	897.2	1059.58	1047.33	1105.54	1200.1	1228.87	1297.09	1324.08	1330.14	1227.78	1114.43	1181.2	1356.94	1359.71	1298.24	1343.09	1220.99	1149.38	1121.12	1123.98
70.2	5	1165.98	1118.67	1138.11	1102.05	1051.36	1061.67	993.97	1072.95	1058.98	1094.03	1090.19	1221.55	1150.42	1031.85	1142.75	1125.44	1098.1	1163.4	1214.13	1227.22	1172.28	1237.14	1072.65	1005.39	1165.15	1308.83	1199.37	1243.62	889.22	1051.62	1038.72	1095.89	1190.3	1218.22	1285.75	1313.58	1320.83	1218.92	1107.03	1171.82	1345.72	1349.12	1287.47	1331.13	1210.56	1138.98	1111.86	1114.32
70.4	5	1150.36	1106.69	1123.73	1088.1	1038.63	1048.5	982.38	1060.8	1045.84	1081.12	1076.46	1204.6	1135.58	1018.7	1127	1108.59	1084.3	1150.72	1198.06	1211.45	1159.11	1221.55	1060.46	993.1	1151.09	1291.5	1185.09	1228.12	877.84	1039.12	1025.55	1081	1175.07	1202.88	1269.11	1296.37	1305.7	1205.04	1093.57	1157.43	1329.86	1332.97	1272.24	1314.19	1196.05	1124.43	1096.39	1098.71
70.6	5	1132.67	1089.78	1105.45	1070.49	1022.56	1031.87	966.82	1046.3	1028.67	1064.83	1058.98	1184.72	1114.38	1003.7	1106.86	1089.03	1067.67	1132.86	1178.51	1192.67	1142.44	1203.45	1044.59	977.07	1132.62	1270.88	1168.64	1209.44	863.74	1022.14	1008.8	1062.89	1154.9	1184.35	1249.17	1277.85	1285.37	1186.71	1076.1	1137.67	1310.24	1311.25	1252.3	1292.67	1177.37	1105.51	1077.18	1078.82
70.8	5	1114.79	1072.62	1090.18	1054.08	1008.58	1015.46	952.93	1032.11	1013.17	1049.65	1043.03	1167.65	1096.44	989.55	1089.86	1070.82	1052.59	1117.38	1160.71	1175.53	1125.12	1186.81	1028.41	963.15	1115.45	1251.02	1150.6	1192.05	849.89	1005.5	992.56	1044.86	1138.89	1166.6	1231.08	1261.56	1265.42	1168.28	1060.88	1121.26	1293.16	1291.93	1234.86	1275.23	1159.73	1089.01	1060.21	1061.25
71	5	1101.53	1058.99	1076.55	1040.49	996.61	1002.5	940.74	1018.56	999.91	1037.75	1029.86	1154.61	1079.94	976.48	1074.36	1055.28	1041.32	1104.01	1146.04	1161.41	1111.62	1173.51	1014.94	950.31	1100.1	1236.04	1135.21	1179.01	837.15	991.15	979.58	1028.11	1124.79	1154.36	1217.43	1247.4	1248.64	1153.84	1047.73	1108.22	1277.68	1275.64	1219.4	1259.75	1144.44	1073.94	1045.11	1046.88
71.2	5	1081.02	1040.11	1057.88	1022.63	980.28	985.48	923.26	1000.6	980.75	1019.01	1010.9	1133.09	1058.03	957.32	1053.02	1034.05	1021.96	1084.13	1125.08	1141.43	1090.18	1153.08	996.59	932.35	1080.4	1214.32	1114.53	1158.93	820.48	972.05	961.04	1008.07	1105.31	1135.32	1197.51	1226.56	1225.85	1132.99	1028.74	1089.56	1254.84	1252.87	1198.42	1237.85	1123.16	1050.69	1023.63	1025.41
71.4	5	1074	1031.73	1050.38	1015.94	974.65	980.38	917.5	993.74	972.99	1011.57	1002.41	1123.58	1048.21	948.29	1043.42	1025.44	1017.36	1076.1	1117.61	1134.78	1081.92	1145.68	989.74	925.31	1072.28	1205.1	1106.1	1151.18	814.41	964	952.56	998.93	1097.7	1128.67	1189.07	1218.29	1217.06	1125.74	1020.5	1082.98	1245.45	1244.3	1189.71	1227.56	1113.49	1040.9	1014.73	1015.14
71.6	5	1056.48	1012.65	1032.58	998.97	959.04	965.43	903.01	977.08	955.81	994.24	985.2	1104.8	1029.84	929.96	1024.39	1005.29	1001.12	1057.46	1099.41	1115.69	1064.27	1126.32	972.57	909.19	1055.65	1185.88	1087.66	1131.49	798.89	947.72	934.54	979.46	1079.77	1108.73	1168.89	1196.71	1197.77	1106.18	1002.78	1065.47	1223.81	1223.73	1168.35	1207.28	1093.81	1020.86	996.47	995.51
71.8	5	1055.59	1010.08	1029.84	996.15	956.3	963.87	900.9	974.13	952.3	991.87	981.4	1101.19	1027.29	925.54	1019.81	1002.13	999	1054.04	1097.03	1112.7	1061.27	1121.05	970.45	906.43	1053.17	1183.58	1082.53	1128.61	796.05	944.16	930.47	976.66	1078.33	1105.68	1164.31	1193.04	1194.6	1104.09	999.99	1062.5	1219.31	1220.64	1164.96	1202.65	1090.19	1017.49	993.81	991.78
72	5	1048.07	1005.5	1023.96	989.94	950.39	959.49	896.81	968.71	947.14	985.86	975.33	1092.94	1021.19	919.48	1013.77	994.03	992.68	1048.01	1089.95	1105.95	1057.11	1114.13	965.12	902.13	1046.44	1175.68	1075.79	1121.54	790.93	938.85	923.18	971.34	1071.74	1099.08	1156.25	1184.52	1186.62	1097.19	992.84	1054.98	1213.03	1213.83	1158.4	1195.26	1083.55	1011.31	986.19	984.08
72.2	5	1042.73	998.6	1018.94	984.8	943.98	955.46	892.37	963.79	942.15	980.7	968.91	1086.04	1014.38	914.46	1007.34	987.15	987.22	1041.61	1083.93	1097.92	1051.73	1109.07	960.64	897.99	1041	1170.17	1070.4	1115.86	786.12	933.7	917.74	966.48	1065.79	1092.53	1149.6	1177.44	1179.38	1090.76	988.16	1048.37	1207.72	1207.25	1151.12	1189.46	1077.25	1004.62	979.84	977.91
72.4	5	1038.18	992.9	1013.44	980.21	938.42	950.56	889.01	959.41	937.95	976.75	964.09	1079.9	1008.64	909.11	1001.74	981.48	982.64	1035.47	1076.41	1091.86	1045.48	1103.75	955.22	893.45	1034.52	1165.44	1065.09	1110.65	781.92	927.66	910.95	960.82	1061.35	1085.61	1144.05	1170.74	1172.05	1084.12	984.58	1043.18	1202.58	1200.39	1145.19	1183.26	1070.71	999.99	974.46	973.49
72.6	5	1031.83	985.79	1004.43	972.53	930.02	942.07	882.7	951.19	931.61	969.52	956.53	1071.59	998.91	901.93	992.37	972.56	976.13	1029.07	1067.36	1082.86	1037.31	1096.66	949.23	885.53	1026.62	1157.65	1056.92	1102.76	775.1	918.82	903.4	952.79	1055.31	1078.12	1136.56	1162.75	1162.7	1075.57	978.29	1035.77	1193.16	1191.91	1135.8	1174.05	1062.07	991.66	967.48	965.44
72.8	5	1030.32	984.1	1001.98	970.85	927.35	939.74	881.03	948.6	928.66	967.49	954.16	1067.15	993.86	899.54	989.26	969.19	972.3	1027.28	1064.67	1080.25	1034.12	1093.16	947.76	881.6	1024.93	1155.26	1055.24	1100.04	772.4	915.36	901.02	949.32	1053.01	1076.28	1134.82	1160.08	1158.83	1072.56	976.49	1033.75	1190.53	1188.08	1133.29	1170.22	1058.12	988.21	964.63	961.73
73	5	1026.22	977.92	996.19	966.04	921.74	934.8	876.58	943.25	924.37	962.65	948.39	1060.37	987.12	894.7	982.91	963.19	968.31	1022.54	1061.04	1075.19	1028.4	1087.6	944.37	876.12	1020.42	1148.93	1049.91	1093.83	768.78	910.61	896.43	943.39	1047.81	1071.36	1130.18	1156.4	1154.36	1067.54	972.46	1029.01	1186.13	1181.99	1126.83	1163.31	1052.15	983.35	958.48	955.86
73.2	5	1013.17	965.14	984.67	953.93	910.53	923.72	865.84	931.04	912.46	950.37	936.8	1047.14	974.6	883.34	970.06	949.57	956.98	1010.97	1049.57	1062.48	1016.49	1074.9	934.69	864.98	1010.14	1136.28	1037.95	1080	759.36	900.63	885.69	930.24	1033.69	1057.13	1117.11	1144.17	1141.8	1054.12	961.09	1017.07	1172.25	1168.33	1113.19	1149.94	1040.78	970.89	947.49	941.69
73.4	5	1004.98	956.02	975.72	945.23	903.66	916.94	858.52	923.33	903.55	940.97	927.67	1036.54	967.05	876.35	961.06	940.83	948.81	1002.09	1041.76	1054.4	1007.72	1065.37	928.64	856.86	1001.5	1126.15	1027.92	1071.06	752.12	892.34	877.76	921.47	1024.9	1048.68	1107.36	1135.07	1132.1	1046.12	952.32	1008.74	1161.67	1158.68	1104.96	1139.22	1032.74	962.81	938.72	932.99
73.6	5	1000.38	952.22	971.25	941.63	902	914.64	855.45	919.71	900.49	936.69	924.26	1032.06	962.4	872.12	957.55	935.86	944.49	998.62	1038.34	1050.49	1003.57	1061.25	925.13	854.12	997.23	1120.1	1022.89	1066.47	749.35	888.88	873.91	916.97	1019.05	1044.41	1101.19	1129.87	1127.43	1041.57	946.96	1004.43	1156.62	1153.58	1100.94	1134.75	1029.45	958.15	933.67	928.11
73.8	5	988.37	941.03	958.31	929.99	891.8	905.05	845.64	909.44	889.71	924.94	912.34	1019.52	949.04	861.1	944.77	924.12	932.84	986.2	1024.97	1037.38	989.88	1049.27	915.03	843.66	985.64	1105.99	1010.45	1054.57	739.43	878.52	863.45	906.06	1005.02	1030.44	1086.64	1115.22	1113.34	1029.72	935.46	991.79	1143.81	1139.99	1086.81	1121.47	1017	946	921.68	916.73
74	5	983.6	939.43	953.5	925.81	888.98	902.12	842.07	906.41	884.97	920.49	907.97	1013.65	942.75	856.42	938.01	919.17	929.02	982.05	1018.28	1032.36	984.28	1044.49	911.39	839.51	980.99	1101.09	1005.05	1050.23	735.4	872.96	857.8	901.05	999.54	1026.33	1080.83	1109.02	1107.8	1025.39	931.43	986.45	1138.11	1133.61	1082.27	1114.72	1012.08	940.77	915.55	911.76
74.2	5	970.96	928.17	940.05	914.1	878.19	890.97	831.37	894.83	873.16	908.95	896.88	999.89	929.18	844.79	925.82	907.35	917.52	969.64	1004.52	1019.12	972.78	1032.53	900.36	827.9	968.99	1087.89	992.11	1037.93	725.15	860.34	846.22	887.66	988.21	1013.89	1066.95	1095.41	1093.79	1012.02	920.5	973.89	1123.69	1119.93	1069.35	1100.08	999.14	928.3	904.14	899.33
74.4	5	968.73	925.74	937.73	912.09	876.81	888.68	830.63	893.13	870.6	906.34	895.21	996.65	925.7	843.36	924.11	905.4	915.14	965.96	1002.42	1016.11	970.73	1029.7	898.09	825.23	966.23	1085.28	989.16	1035.21	722.33	857.63	843.19	884.66	984.94	1012.3	1063.57	1092.39	1090.79	1008.88	917.32	970.78	1121.92	1116.86	1066.87	1096.96	996.72	925.18	901.57	896.06
74.6	5	968.57	926.01	936.77	912.02	876.66	887.35	831.04	892.63	871.07	907.16	896.08	996.13	924.98	843.15	923.93	905.12	916.4	965.91	1002.86	1016.56	970.51	1029.53	898.77	825.57	966.62	1085.67	988.38	1035.07	721.62	857.92	842.44	884.26	986.07	1013.64	1063.6	1092.86	1090.02	1009.22	918.03	969.28	1122.19	1116.73	1066.31	1097.14	995.7	925.53	900.94	895.3
74.8	5	963.23	921.25	934	908.49	873.28	883.4	829.54	889.69	868.97	904.01	892.1	991.98	922.34	840.83	920.1	901.42	916.23	961.8	998.44	1012.7	967.36	1025.48	896.46	823.43	964.05	1081.73	986.24	1031.24	718.45	855.26	839.06	880.89	981.77	1010.76	1060.24	1089.04	1085.55	1004.63	914.54	964.86	1118.97	1113.02	1062.61	1093.36	992.32	922.47	898.37	890.45
75	5	948.39	906.32	919.74	895.25	861.29	869.84	817.89	878.14	856.77	891.93	878.1	977.2	910.07	828.65	906.2	886.78	904.45	946.78	984.19	999.18	954.09	1011.8	885.89	811.79	950.45	1067.43	972.68	1017.21	707.97	842.42	826.89	868.44	969.75	996.58	1046.98	1073.35	1071.33	990.38	901.49	950.55	1103.17	1098.25	1048.61	1078.94	978.41	909.93	885.15	877.98
75.2	5	944.03	901.25	915.7	891.24	857.13	866.08	814.97	874.63	854.95	888.6	874.39	972.6	905.98	824.11	901.87	882.68	901.73	942	980.41	994.39	949.19	1007.56	883.66	808.49	947.13	1062.28	969.1	1013.16	705.6	838.86	824.01	866.01	964.92	992.26	1041.33	1068.7	1067.35	986.49	897.68	946	1097.91	1093.47	1044.09	1073.33	973.56	905.78	881.98	873.48
75.4	5	930.55	888.42	902.91	879.31	845.98	855.57	805.8	864.75	843.57	876.45	862.99	960.35	893.84	813.97	889.36	871.08	891.64	930.42	968.01	981.71	936.25	995.87	875.18	797.39	935.9	1049.31	958.65	1002.05	696.36	829.7	814.37	856.27	951.96	978.49	1029.07	1054.94	1054.62	975.42	888.24	933.39	1085.97	1081.51	1030.73	1060.06	960.69	892.58	871.17	863.16
75.6	5	922.19	880.06	896.14	872.59	839.68	848.79	799.03	858.62	835.17	868.5	855.72	951.96	886.02	807.51	880.63	862.67	884.27	924.05	959.46	972.62	928.56	987.4	869.94	790.38	928.62	1040.91	951.38	993.23	689.68	821.84	806.74	847.6	943.09	969.9	1020.51	1046.27	1044.55	966.91	882.25	925.55	1077.56	1073.05	1022.88	1050.78	952.64	883.13	862.58	855.04
75.8	5	911.47	868.26	885.61	862.46	830.06	839.73	790.26	849.86	825.85	858.77	846.24	940.95	875.45	798.03	871.28	852.11	872.51	914.13	949.56	961.25	918.81	977.06	860.87	781.01	918.24	1030.56	941.21	983.42	681.01	812.64	797.36	836.22	931.81	958.39	1009.95	1033.88	1031.94	955.5	874.82	915.24	1065.74	1061.94	1012.35	1039.58	941.43	870.97	852.44	845.33
76	5	904.23	859.07	878.67	854.83	823.49	832.17	785.67	843.7	818.39	850.37	838.22	932.65	866.21	791.1	862.86	843.39	864.21	906.1	944.22	951.84	911.11	968.35	853.41	773.83	909.26	1020.7	931.45	974.47	674.37	805.04	789.57	827.96	922.57	950.28	1001.02	1025.18	1021.49	946.61	867.62	906.09	1056.54	1053.24	1002.91	1029.48	932.38	861.95	843.77	837.38
76.2	5	901.13	855.95	874.21	851.8	820.29	828.69	784.76	841.17	814.77	848.25	836.24	929.8	861.22	786.68	859.89	839.31	860.16	903.17	941.76	948.89	908.37	964.47	850.41	770.23	906.78	1017.29	927.1	971.28	670.92	801.42	785.17	823.26	918.46	947.44	997.06	1021.35	1016.35	942.55	865.81	901.47	1052.77	1048.6	998.1	1025.48	927.13	857.98	839.46	833.78
76.4	5	893.95	849.19	867.77	845.61	815.15	823.02	782.12	836.03	810.61	842.47	829.9	923.64	854.38	780.85	854.12	833.16	854.68	895.58	934.62	942.15	902.32	957	844.32	765.03	900.07	1009.3	921.18	965.28	666.31	794.92	778.94	817.99	911.75	941.39	989.2	1013.84	1009.22	935.66	860.32	894.42	1047.18	1040.95	990.86	1018.32	920.96	851.13	833.03	827.41
76.6	5	885.94	844.35	861	839.82	811.36	816.33	776.52	830.62	804.88	836.84	824.09	917.5	847.23	774.11	846.78	826.36	848.69	888.74	928.48	937.43	896.48	951.26	838.55	759.66	894.38	1003.59	915.25	958.78	661.75	788.25	773.96	811.87	907.31	934.44	982.43	1006.27	1002.11	928.8	855	888.4	1040.63	1033.57	982.87	1012.55	914.46	845.66	826.14	821.01
76.8	5	880.52	840.78	857.53	836.36	807.62	813.15	772.1	826.61	802.51	832.33	820.3	911.94	842.47	769.95	842.02	821.1	846.54	884.56	924.13	933.53	892.47	946.02	834.29	755.68	890.85	998.88	910.14	954.16	658.49	783.04	769.61	807.85	904.78	931.27	977.5	1001.65	997.69	925.73	850.45	884.48	1036.4	1027.62	978.69	1006.73	909.98	841.3	820.88	815.64
77	5	873.58	834.43	851.65	830.27	803.79	808.73	766.76	821.65	797.88	827.41	815.52	905.62	835.94	765.32	835.12	815.73	842.36	879.23	917.6	927.85	886.39	939.89	829.9	750.28	884.85	993.95	905.06	949.11	653.34	778.32	764.56	802.19	900.09	925.54	972.61	995.74	992.33	921.27	845.9	879.13	1030.74	1021.44	973.49	1000.28	905.26	835.83	815.27	810.13
77.2	5	863.03	823.68	842.53	819.58	795.23	798.06	755.62	812.7	787.56	817.89	806.16	894.18	824.98	756.01	823.98	804.35	831.17	869.18	905.54	917.21	875.96	928.66	820.1	741.22	874.13	982.75	894.32	937.06	643.63	768.31	753.64	790.77	889.44	913.97	960.86	984.16	980.37	909.15	835.63	868.54	1017.99	1008.71	962.94	988.48	894.21	826.09	804.37	797.87
77.4	5	864.09	826.06	844.67	820.1	796.87	799.6	755.37	814.86	790.29	819.89	807.14	893.43	824	757.03	822.49	804.45	831.91	871.57	907.35	919.8	876.43	929.79	820.83	743.26	874.74	984.84	894.88	939.39	644.72	769.06	754.05	790.48	890.97	915.76	963.68	985.88	982.37	911.4	836.48	869.88	1018.52	1009.98	965.22	989.12	895.25	826.49	804.53	798.29
77.6	5	858.34	820.34	839.59	815.42	790.94	794.07	750.46	810.43	784.5	814.4	800.19	886.39	815.17	750.98	813.76	796.78	826.16	865.02	901.94	912.86	869.72	922.55	815.58	737.54	868.37	977.14	888.43	932.96	638.73	761.69	747.01	782.82	884.9	909.75	956.95	979.6	974.6	904.53	828.5	863.15	1010.15	1003.1	958.12	980.59	886.44	820.4	797.59	790.85
77.8	5	856.94	817.47	837.29	813.74	788.7	792.18	748.4	810.92	782.32	812.47	798.11	883.91	810.92	747.94	809.47	793.92	825.02	863.8	901.31	910.77	866.65	921.22	813.98	736.02	867.98	974.46	886.74	931.16	634.84	758.05	743.35	777.37	881.88	907.52	954.54	978.13	972.31	901.5	825.75	860	1007.14	1000.28	955.44	977.71	880.84	815.88	794.83	785.68
78	5	857.29	817.74	837.16	813.51	787.93	791.44	748.4	811.35	783.49	810.9	797.71	883.4	808.22	745.57	806.05	791.21	825.52	863.2	900.49	910.98	865.3	920.82	813.8	735.2	868.55	973.79	886.86	929.89	632.47	755.66	741.21	775.2	881.38	906.6	953.96	977.8	971.88	901.14	823.92	858.18	1005.92	1001.02	954.28	976.81	877.96	812.16	792.63	782.25
78.2	5	851.99	814.62	833.33	810.4	784.39	787.05	745.13	808.12	780.8	804.88	794.02	879.07	800.67	740.02	797.64	784.49	823.85	860.17	897.36	907.43	861.77	918.34	810.82	730.72	867.19	969.61	883.89	925.32	626.18	750.04	735.89	766.91	878.68	903.02	949.46	973.91	967.13	896.51	819.99	853.5	1001.87	997.24	948.87	972.7	870.85	804.65	786.87	775.46
78.4	5	843.58	807.02	825.22	804.01	776.57	778.95	737.47	800.98	775.93	796.13	786.15	869.82	787.83	729.99	785.94	772.2	817.27	851.85	888.51	898.74	854.72	909.82	803.44	722.97	860.28	961.29	875.78	916.46	617.5	739.58	725.67	755.38	872.09	894.33	941.19	965.74	957.19	888.73	810.84	844.5	994.05	988.92	940.83	964.21	859.22	793.17	775.89	764.43
78.6	5	832.83	797.32	814.45	793.39	767.69	768.16	728.08	789.05	767.5	786.51	775.94	857.36	772.46	717.33	772.2	758.05	806.73	840.28	877.32	887.26	846.1	898.61	794.05	712.85	851.17	950.82	864.54	905.9	605.84	727.65	713.16	742.03	861.02	884.28	929.36	955.12	944.37	877.26	800.89	833.44	981.56	977.52	929.87	952.7	845.05	781.05	762.24	751
78.8	5	819.86	785.4	802.96	781.97	755.85	754.27	715.39	774.64	756.34	774.54	764.05	843.69	755.19	702.32	755.35	741.23	794.64	826.46	864.39	874.45	835.22	886.03	781.46	701.86	839.41	938.37	852.37	894.09	593.27	713.26	697.75	726.99	848.22	871.26	915.74	942.01	930	863.27	788.31	819.82	967.77	963.19	917.98	939.52	829.31	766	746.81	735.08
79	5	818.17	784.67	802.5	781.85	754.52	752.87	712.98	770.97	756.65	774.57	763.36	841.76	749.64	698.86	749.71	735.92	794.62	825.38	863.55	875.82	835.38	885	780.77	702.04	838.94	938.96	852.03	894.84	591.27	709.11	694.72	723.83	846.89	871.28	915.75	941.09	928.79	863.49	786.29	818.64	968.05	962.59	918.1	939.25	826.1	760.55	742.7	730.92
79.2	5	819	783.87	801.3	781.82	752.94	750.51	709.55	766.85	755.21	773.96	761.52	841.08	743.62	694.45	744.14	728.84	794.29	823.65	862.44	874.11	834.38	882.78	779.37	701.86	837.53	938.59	852.02	895.38	586.49	705.62	690.49	719.74	844.83	870.34	914.62	938.89	926.36	860.43	782.97	816.79	967.03	960.61	916.5	938.09	821.16	755.37	737.89	725.53
79.4	5	826.73	788.51	806.85	786.26	757.54	754.05	711.19	770.09	761.44	780.23	766.87	847.09	746.08	697.25	744.48	730.08	801.9	832.09	869.1	880.48	839.52	889.45	784.96	709.13	843.21	945.71	858.36	903.05	587.18	707.85	694.34	721.17	851.02	876.87	921.9	945.29	932.85	866.54	787.62	822.42	975.33	966.7	924.55	945.56	824.08	756.54	739.65	726.16
79.6	5	834.38	795.49	814.07	792.3	761.29	757.77	714.12	773.86	768.52	787.09	773.81	853.85	750.07	701.43	748.21	732.44	808.81	839.09	874.4	887.82	846.03	896.02	791.78	716.56	850.32	954.24	865.39	910.9	589.91	711.77	699.02	724.74	857.35	883.91	930.26	951.56	941.56	873.21	792.54	828.53	982.92	975.85	932.5	954.14	830.27	758.44	743.64	728.98
79.8	5	832.72	793.33	812.42	789.67	757.36	753.34	709.7	769.64	767.89	786.13	772.66	851.87	746.51	699.27	744.73	728.81	807.5	838.08	871.91	885.35	844.81	894.97	790.93	715.93	849.87	953.16	864.39	910.84	586.39	709.23	696.2	720.04	855.73	881.69	928.02	948	941.64	871.23	790	826.2	983.01	974.99	930.63	952.69	828.01	753.23	740.19	724.61
80	5	825.13	786.92	804.83	781.74	748.44	742.72	699.2	760.37	761.53	778.76	766.41	844.59	735.9	692.02	736.33	719.23	798.31	829.93	861.95	875.36	837.38	887.07	783.76	710.53	843.74	945.06	857.56	902.66	579.19	701.54	688.04	711.6	847.97	872.53	918.04	936.67	933.86	863.6	781.34	818.22	975.51	967.59	923.13	944.52	819.25	744.35	730.88	716.02
80.2	5	807.16	770.65	787.41	763.75	731.08	724.93	681.87	742.34	745.31	762.63	751.4	828.25	718.86	677.13	720.39	702.81	780.04	811.02	842	853.83	822.58	870.56	768.33	697.16	829.63	927.86	839.74	885.27	565.73	686.81	671.75	695.57	829.01	852.69	895.26	913.13	916.48	846.6	765.79	801.99	957.35	950.01	907.2	925.83	800.9	727.06	714.08	699.1
80.4	5	786.45	751.47	768.07	745.11	712.78	706.45	665.27	724.86	730.13	746.97	736.74	811.93	702.3	662.16	704.15	686.92	761.1	788.86	818.52	829.97	806.94	854.15	752.83	683.49	815.08	911	823.95	869.12	552.99	671.99	655.13	680.38	807.74	829	870.47	887.12	897.28	829.51	749.57	785.17	939.41	932.32	890.85	907.14	783.39	708.49	698.28	682.32
80.6	5	769.83	734.62	751.37	729.26	700.14	692.88	653.08	712.47	717.91	736.04	726.3	799.4	690.17	651.5	691.9	674.36	744.57	770.47	796.96	807.75	794.64	842.49	742.25	672.9	803.62	897.74	812.99	858.22	543.5	661.61	643.29	669.98	789.97	807.33	847.35	860.61	883.94	817.21	737.32	773.13	926.09	919.63	877.87	894.6	769.34	693.61	685.43	670.07
80.8	5	746.26	709.45	724.8	703.62	683.23	674.48	636.66	694.89	702.31	719.49	709.98	782.09	671.2	635.84	673.94	656.09	720.03	741.32	765.26	774.89	776.75	822.77	724.44	656.96	785.23	878.42	797.55	839.69	528.55	646.99	626.51	654.68	761.5	775.74	814.91	822.9	863.41	797.07	719.15	754.42	905.72	900.54	858	874.5	749.14	673.89	667.05	652.41
81	5	728.24	687.57	701.78	680.29	674.53	665.79	629.42	686.2	696.25	712.51	703.65	773.89	661.3	628.61	662.8	647.76	700.05	718.12	737.86	744.46	767.64	813.26	716.12	649.7	776.96	871.04	791.39	832.6	520.04	637.08	618.79	645.29	739.63	749.5	785.54	788.62	853.22	788.52	709.7	745.89	897.29	892.42	849.97	866.09	738.06	660.88	656.26	641.86
81.2	5	704.38	660.38	674.47	651.93	665.89	657.47	622.96	678.62	690.1	705.7	697.33	766.59	650.89	622.85	653.75	639.83	674.36	688.63	702.97	707.26	759.55	803.51	707.96	643.19	770.23	864.98	786.02	825.94	512.04	626.23	611.17	636.04	710.62	716.78	749.37	745.99	843.9	779.15	700.45	737.11	888.77	886.34	843.29	858.8	726.84	646.62	646.17	631.59
81.4	5	664.76	619.55	631.73	609.18	649.71	641.6	609.09	661.07	676.66	692.38	683.79	750.48	631.05	607.48	635.15	623.71	635.07	644.81	654.75	655.82	742.52	784.76	690.28	627.83	755.43	849.51	772.16	810.8	495.99	606.34	594.05	618.85	667.4	667.68	697.8	686.39	825.03	760.38	681.35	718.53	873.02	869.47	826.6	843.47	705.68	623.83	625.8	611.96
81.6	5	624.4	578.6	589.41	567.18	640.73	633.82	602.51	651.98	672.32	687.4	679.59	745.78	615.55	597.33	621.53	614.46	594.86	601.24	605.97	603.4	733.3	774.68	680.55	619.08	751.72	845.18	768.23	805.6	483.08	591.65	582.77	606.9	622.88	618.95	644.61	626.24	813.19	749.88	668.57	706.73	868.66	864.38	822.36	838.7	688.45	605.6	611.51	599.22
81.8	5	573.7	528.28	539.29	517.9	628.81	625.16	595.14	641.89	668.69	683.88	675.52	741.45	596.55	583.63	605.7	604	546.52	548.92	548.56	543.25	723.03	763.2	668.55	608.36	748.65	842.61	764.53	801.12	466.95	573.09	567.44	592.53	567.82	560.76	580.97	556.96	798.83	737.86	653.12	694.85	865.23	859.77	818.8	834.87	666.57	582.95	593.95	582.83
82	5	521.66	479.49	490.9	470.83	621.33	620.04	592.07	634.55	673.37	689.33	679.5	745.59	579.89	571.58	592.25	596.14	497.75	496.58	490.18	484.16	716.91	755.28	661.01	599.78	754.49	849	770.03	807.02	450.43	556.32	551.88	581.01	512.01	501.89	518.34	490.83	787.82	730.73	640.41	686.16	871.29	865.85	823.81	840.15	643.98	562.29	578.76	569.14
82.2	5	465.25	425.57	438.19	420.48	608.83	608.28	583.59	621.63	676.06	692.49	682.29	747.25	553.15	550.83	570.23	580.53	442.53	438.81	427.11	419.82	703.14	741.12	646.56	584.1	758.24	852.97	774.21	811.67	425.56	531.18	528.12	561.57	449.68	437.78	450.15	419.47	769.24	716.11	620.24	670.41	874.97	870.52	827.31	844.3	608.66	534.95	554.94	547.9
82.4	5	400.02	365.74	379.63	362.56	583.79	583.71	562.55	594.95	673	689.77	678.17	741.98	510.77	514.21	533.71	550.56	378.21	371.43	356.52	350.15	675.48	711.11	618.2	555.95	756.05	849.51	772.3	807.22	387.15	491.99	489.61	527.58	377.14	365.42	375.18	343.47	733.25	685.74	586.84	639.53	870.15	867.17	823.03	838.85	556.65	493.73	517.66	511.77
82.6	5	337.12	307.09	321.56	305.97	546.63	546.94	529.45	554.79	662.9	680.71	669.51	731.89	457.5	464.13	482.2	505.94	313.6	305.66	288.7	282.44	634.6	667.45	577.15	517.43	746.62	840.09	762.44	797.19	338.87	439.86	439.57	479.67	306.6	296.13	302.07	272.96	681.62	642.96	542.74	596.39	858.31	856.24	812.27	826.61	492.25	442.94	469.44	463.2
82.8	5	272.72	248.42	263.11	248.09	495.21	494.68	480.92	500.37	647.72	665.98	656.35	716.02	390.63	400.11	416.23	443.84	247.48	238.93	220.25	215.42	578.51	606.45	523.14	465.53	732.2	825.32	747.94	781.24	281.15	375.24	375.78	418.43	234.37	226.18	229.36	203.57	612.44	585.48	485.06	539.33	841.42	839.69	797.53	809.75	414.59	381.49	409.07	402.31
83	5	210.43	192.23	204.98	191.87	433.22	430.94	420.89	433.6	630.79	649.68	640.1	697.67	317.19	325.97	341	369.07	184.89	174.71	158.05	154.38	509.15	532.22	456.68	404.24	713.49	806.4	731.21	763.35	219.59	303.53	304.36	346.87	167.94	160.64	163.23	141.55	529.85	517.64	418.25	473.33	821.5	819.07	779.14	790.25	332.52	314.23	342.3	332.75
83.2	5	161.82	146.84	157.91	146.82	373.19	368.59	361.71	370.44	623.93	643.4	634.33	690.62	252.59	256.97	271.66	297.94	135.75	125.68	111.68	109.6	440.13	458.3	393.42	345.07	707.11	800.87	725.42	757.87	166.1	238.99	239.94	278.57	118.22	113.03	114.23	97.9	448.77	454.77	356.3	413.33	813.12	811.47	773.31	782.84	260.54	254.27	283.74	269.14
83.4	5	119.7	108.88	117.71	107.39	313.14	304.5	301.85	308.64	619.93	639.89	630.09	685.62	195.55	193.49	208.33	229.18	96.64	87.53	76.84	76.04	368.83	381.24	328.2	285.8	702.49	798	722.72	754.13	121.2	179.47	180.06	214.1	80.9	77	76.89	66.06	367.97	394.48	296.78	359.06	807.48	806.05	770.19	778.13	198.89	200.04	228.62	210.18
83.6	5	88.83	82.44	88.06	78.56	261.05	247.13	248.14	254.44	624.86	645.14	635.5	690.71	152.87	142.83	157.7	171.64	71.56	63.1	55.83	55.08	302.19	309.29	268.82	232.67	707.28	805.19	728.74	761.17	89.46	132.6	132.27	160.05	58.57	55.08	54.65	48.96	294.85	343.72	247.89	316.64	812.25	813.45	776.28	783.62	151.51	156.48	183.27	162.57
83.8	5	63.89	61.26	64.72	55.42	213.52	194.16	199.51	206.24	623.45	643.28	634.71	687.9	118.28	102.26	116.44	123.8	53.17	46.26	42.99	41.07	236.94	240.76	211.54	183.29	705.75	804.08	727.54	759.9	66.74	95.35	94.3	114.56	43.77	41.83	40.89	38.54	226.04	294.97	204.19	281.66	807.75	811.59	774.83	781.56	113.19	118.98	141.81	121.76
84	5	45.26	46.59	48.88	39.35	173.73	149.21	156.6	165.17	617.86	638.72	630.71	682.04	91.9	71.75	84.4	86.73	41.58	35.7	36.11	33.14	176.34	178.13	159.37	140.27	699.91	797.75	723.61	755.08	51.64	68.07	66.17	78.8	34.89	33.58	33.14	33	165.17	247.92	168.84	254.9	797.66	804.63	768.41	774.02	85.15	87.43	105.46	88.7
84.2	5	30.15	33.65	35.43	27.41	137.33	109.72	116.92	127.34	601.11	621.06	615.42	664.3	68.52	47.43	55.69	55.34	31.05	26.99	29.48	26.69	119.75	119.94	110.17	101.82	680.07	776.38	705.53	735.42	39.5	45.43	43.69	50.24	27.83	26.77	26.81	27.9	110.23	196.96	136.25	229.46	771.19	781.44	745.56	751.09	61.07	59.05	71.11	58.8
84.4	5	23.54	27.66	30.21	22.61	111.65	83.26	86.62	100.91	583.38	601.01	598.09	644.22	52.48	34.18	38.1	36.07	26.37	23.09	26.69	23.74	78.99	77.57	75.43	75.28	657.24	752.91	686.91	714.72	33.12	33.24	31.2	33.81	24.46	23.4	24.41	25.34	71.87	151.4	112.02	214.18	741.55	755.1	719.88	725.74	46.64	40.74	46.59	40.07
84.6	5	19.7	23.18	26.15	19.93	91.61	65.97	62.47	79.74	556.97	571.38	570.1	614.3	40.54	26.27	26.55	23.37	22.2	20.1	23.29	21.53	49.79	48.55	50.23	57.63	622.07	717.14	657.92	683.11	28.54	25.9	24.17	23.41	22.38	20.46	22.54	23.18	46.94	109.3	92.43	201.75	698.16	715.02	681.51	687.23	38.29	27.88	30.45	26.98
84.8	5	16.63	18.19	20.95	16.96	73.26	53.37	42.78	62.48	516.84	528.72	530.86	571.85	29.97	19.78	17.93	14.88	17.86	16.17	18.91	18.07	29.47	29.3	33.93	45.15	574.28	667.81	614.68	638.98	23.87	19.99	18.81	16.6	19.2	17.19	18.86	19.49	30.58	72.23	74.69	188.56	639.46	657.62	628.02	634.47	31.36	19.4	20	17.8
85	5	12.01	12.58	14.95	12.07	56.25	43.72	26.38	47.56	461.41	470.63	476.23	513.35	20.89	13.82	11.61	8.39	12.43	11.41	13.21	13.47	17.33	17.78	22.69	35.32	511.34	601.58	556.63	579.09	18.32	14.53	13.54	10.63	14.73	12.24	13.81	14.92	20.63	42.89	57.91	173.72	564.71	582.91	557.91	563.92	24.64	13.28	13.02	11.07
85.2	5	10.81	10.35	12.29	10.67	44.34	39.56	17.41	39.46	400.08	407.26	417.55	448.11	16.3	11.42	10.64	7.49	11.49	10.22	11.02	11.94	12.99	14.18	18.65	31.04	445.42	531.2	496.12	517.13	15.85	12.27	11.87	8.53	13.67	11.59	12.37	13.37	17.23	25.91	47.75	163.45	487.32	504.99	483	489.51	21.84	11.73	11.84	9.8
85.4	5	9.07	8.08	9.7	8.77	33.46	35.4	11.8	32.88	325.29	330.97	344.39	366.99	12.56	8.83	8.9	6.98	9.43	8.75	9.38	9.9	10.69	11.98	15.57	26.89	369.17	446.9	424.34	443.84	12.97	10.54	10.02	6.92	11.67	10.36	10.42	11.49	14.48	16.03	38.64	151.87	398.2	413.81	397.17	403.22	17.93	10.1	10.7	7.89
85.6	5	9.96	8.06	9.4	9.94	27.79	33.02	10.34	30.49	250.32	254.86	271.03	286.05	11.84	9	9.59	8.79	10.85	9.26	10.35	10.46	11.34	12.11	15.26	25.14	297.09	363.41	356.1	375.08	12.55	10.94	10.43	7.18	11.81	11.8	10.74	11.76	14.71	13.87	35.44	142.62	313.55	327.44	315.56	320.01	16.5	10.6	12.02	9.05
85.8	5	11.01	8.86	9.98	10.76	25.33	31.02	11.16	29.97	180.37	183.35	199.7	207.14	11.96	10.03	10.71	10.92	12.65	10.49	11.26	11.55	12.67	12.76	15.64	24.63	229.9	282.59	290.92	310.83	12.59	11.37	11.93	7.85	12.5	12.39	11.68	12.85	15.45	14.71	33.97	132.24	235.44	246.95	237.97	241.31	15.99	11.03	12.99	9.68
86	5	15.22	12.08	13.64	14.09	27.4	30.68	14.41	32.44	123.99	125.85	139.33	141.88	14.35	13.35	14.37	14.55	16.55	13.09	14.45	14.32	15.69	14.88	17.77	25.28	174.04	214.34	237.44	260.32	14.27	13.69	14.62	10.85	15.01	15.01	14.47	15.56	17.85	17.34	34.63	123.28	171.66	180.97	174.73	176.45	17.63	13.78	15.36	12.68
86.2	5	16.94	13.83	15.33	15.49	28.52	29.09	16.04	32.71	79.85	81.13	90.38	89.39	15.79	14.6	15.8	15.99	17.88	14.96	16.2	16.14	16.97	15.94	18.21	25.66	127	155.44	191.78	218.53	14.53	14.83	15.93	12.38	16.59	16.48	16.27	16.74	18.96	18.63	33.88	110.58	119.64	125.91	122.36	122.73	18.51	14.63	16.87	14.14
86.4	5	15.73	13.3	14.23	13.89	26.66	23.76	14.76	30	46.82	47.71	53.65	51.4	13.74	13.21	13.68	14.21	17	14.04	15.39	14.81	15.52	14.59	17.19	23.59	88.12	106.9	153.28	184.45	12.92	13.48	14.71	11.52	15.56	15.21	14.92	15.54	16.96	17.34	30.34	92.88	78.39	80.44	80.02	79.95	16.86	13.69	15.42	13.25
86.6	5	13.51	12.15	12.96	11.97	23.91	18.83	12.51	26.28	25.12	25.9	29.1	27.2	12.1	12.01	11.6	11.93	15.21	12.57	13.64	13.14	13.75	12.64	14.96	20.69	59.58	69.74	124.77	159.78	10.87	12.05	12.87	10.31	14.06	12.96	13.06	14.12	14.78	15.21	25.15	72.68	47.91	47.14	48.02	47.97	14.44	12.31	13.37	11.96
86.8	5	11.9	10.58	11.6	10.9	22.23	15.3	11.36	23.84	15.44	16.22	17.87	16.41	10.62	11.13	10.34	10.51	14.49	10.85	11.47	11.58	12.14	11.04	13.07	18.88	42.92	47.61	108.95	145.94	9.49	10.81	11.11	9	13.32	11.92	12.04	12.66	12.86	13.57	20.72	54.1	31.32	28.39	30.14	29.9	12.9	10.76	11.67	10.69
87	5	10.87	8.94	10.6	9.56	20.41	12.01	10.19	21.5	11.08	11.59	12.64	11.77	9.55	10.11	8.75	9.03	12.84	9.52	10.11	10.42	11.23	9.89	11.68	16.95	33.84	35.14	100.46	137.57	8.67	9.64	9.79	8.79	11.51	10.29	10.75	11.3	11.35	12.2	16.07	37.66	21.73	18.24	20.72	20.53	11.61	9.88	10.21	8.86
87.2	5	9.68	7.48	9.55	8.42	18.21	9.25	8.25	18.67	8.73	8.22	10.14	9.47	8.46	9.22	6.98	7.87	11.36	8.23	9.05	9.14	9.85	8.97	10.28	15.28	29.17	27.8	95.12	132.19	8.05	8.34	8.46	7.7	10	9.17	9.28	10.37	10.37	10.8	12.73	24.07	16.07	13.05	15.79	15.15	10.19	8.91	9.25	7.98
87.4	5	7.18	4.91	7.07	5.58	14.59	6.02	5.45	14.54	5.96	5.45	7.57	6.07	5.81	6.8	4.7	5.22	8.5	5.82	6.24	6.5	6.69	6.52	7.74	12.37	24.82	23.19	89.56	125.79	6.1	5.83	6.56	5.1	7.04	6.3	7.02	7.68	7.82	8.16	8.49	12.48	11.66	9.3	11.04	10.33	7.27	6.39	6.32	5.09
87.6	5	8.84	6.43	8.53	7.01	15.12	7.33	7	15.23	7.28	6.44	8.74	6.85	7.26	8.16	6.67	6.5	9.97	7.12	7.64	7.57	6.81	7.57	8.71	12.33	26.13	24.48	89.45	125.48	7.24	6.64	7.39	6.74	8.22	7.79	7.94	8.26	9.21	8.75	8.24	8.75	12.72	10.56	11.71	11.05	8.07	7.23	7.56	6.12
87.8	5	8.59	6.66	8.11	7.23	13.67	7.62	6.95	14.64	7.7	5.99	8.63	6.47	7.33	7.15	7.02	6.53	9.86	7.75	8.21	7.92	6.5	7.58	8.54	12.32	25.93	24.96	88.12	123.33	7	6.49	7.45	6.85	8.1	7.88	8.35	7.84	9.46	8.87	7.78	6.7	13.36	10.58	12.12	11.18	8.3	6.92	7.95	6.4
88	5	7.97	7.39	7.88	6.64	12.87	7.02	6.5	14.41	7.68	5.52	8.12	6.33	7.42	6.83	6.41	6.27	9.55	7.93	8.58	7.64	6.34	7.25	8.84	11.87	25.39	25.46	86.53	119.94	6.57	6.04	7.3	6.44	7.92	7.66	8.41	7.8	9.32	8.47	7.63	6.7	13.9	10.15	11.72	11.16	8.25	6.66	8.12	5.94
88.2	5	10.3	9.47	9.43	8.09	13.83	8.44	7.91	15.69	8.26	6.83	8.91	8.24	9.18	8.25	7.37	7.31	10.53	9.01	9.86	8.93	7.49	7.94	9.6	12.81	26.64	26.44	86.13	119.18	7.4	7.73	8.07	7.65	9.52	8.78	9.51	8.82	10.55	9.05	8.58	8.33	15.23	11.1	12.04	12.27	9.63	7.83	9.34	7.65
88.4	5	8.57	7.59	7.32	5.88	12.31	6.83	6.67	14.1	7.07	6.18	7.12	7.17	7.41	6.53	5.84	5.58	8.69	6.47	7.99	7.17	6.66	6.62	7.79	10.73	24.47	24.31	82.05	113.9	5.83	6.35	6.18	5.64	7.72	7.56	8.23	7.28	8.9	7.73	6.81	6.93	13.75	9.46	10.69	10.85	8.23	6.58	7.79	6.09
88.6	5	9.66	8.48	7.97	6.28	13.23	7.28	7.82	14.6	7.64	6.79	7.49	8.35	8.3	7.54	6.96	5.82	9.35	6.95	8.54	8.42	7.69	7.31	8.43	11.1	24.78	24.55	81.6	111.8	6.45	6.81	6.71	6.8	8.73	7.93	8.82	8.28	9.46	8.7	7.11	8.03	14.05	9.6	11.42	11.79	9.33	7.42	8.52	6.74
88.8	5	11.18	9.16	9.53	6.92	14.46	8.57	8.73	14.44	8.61	8.25	8.52	9.32	8.74	8.35	8.08	7.15	10.1	8.19	9.05	9.12	8.37	8.04	9.49	12.26	25.06	24.97	80.82	109.89	7.05	7.76	7.88	7.37	9.87	8.91	9.04	9.57	9.69	9.49	8.16	9.02	14.32	10.28	11.76	12.2	10.17	8.48	9	8.12
89	5	10.77	8.34	9.35	6.71	13.9	7.61	8.02	12.1	7.89	8.18	8.17	8.48	8	8.16	8.04	6.64	9.17	7.27	7.98	8.18	7.25	7.03	8.81	11.28	23.96	24.15	78.06	105.18	6.31	7.51	7.7	6.92	9.05	8.09	8.2	8.81	8.81	8.75	7.74	8.33	12.99	9.23	10.96	10.88	8.81	7.81	8.12	7.5
89.2	5	11.01	8.58	9.97	7.87	13.92	8.68	8.46	11.66	8.21	8.43	8.79	9.1	8.58	9.21	9.16	7.47	10.49	7.98	8.44	8.34	7.57	7.4	9.37	12.14	24.55	24.46	76.95	102.22	6.77	8.42	8.65	7.55	9.56	9.11	8.44	8.93	9.48	9.19	8.47	9.3	13.06	9.97	11.66	11.17	9.65	8.44	8.77	8.41
89.4	5	7.81	5.69	6.59	5.89	10.53	6.38	5.39	8.09	5.84	5.73	6.46	6.23	5.22	6.32	6.79	5.19	7.95	5.44	6.25	6.2	5.79	4.72	7.13	10.06	21.36	21.28	71.6	95.04	4.31	6.13	6.21	4.92	6.42	6.49	6.13	6.26	6.85	6.8	6.12	6.93	10.39	7.23	10.01	8.56	7.32	5.67	6.48	6.04
89.6	5	7.68	6.39	6.58	5.65	9.86	6.67	5.05	7.3	5.92	5.11	6.18	6.35	5.64	6.59	6.78	5.42	8.85	5.52	6.59	6.22	6.15	5.07	6.71	9.92	20.95	20.91	69.24	90.61	4.3	5.86	6.42	5.23	6.52	7.11	6.41	7.17	6.78	6.67	6.13	7.22	10.42	7.07	10.43	8.3	7.53	5.55	6.73	6.05
89.8	5	6.49	4.87	4.94	3.98	7.79	5.13	3.53	5.61	4.3	3.5	4.81	5.18	4.38	4.81	5.54	3.83	6.72	4.2	5.63	5.16	4.81	4.51	4.65	8.25	19.3	18.94	64.04	84.36	2.67	4.6	5.32	3.94	5.52	6	5.14	6.04	5.43	5.15	4.76	5.61	9.09	6.14	8.83	6.83	6.51	4.06	5.43	4.9
90	5	5.09	4.19	3.37	2.54	6.24	4.19	2.77	4.7	3.82	2.45	4.33	4.63	4.03	3.18	4.49	3.01	5.26	3.02	5.23	4.45	4.28	4.14	3.49	6.79	17.6	17.64	59.27	78.51	1.93	3.43	4.68	3.6	4.49	5.34	4.66	5.6	4.14	4.23	3.81	4.4	8.31	5.21	8.06	6.08	5.66	3.3	4.68	3.49
90.2	5	7	5.64	5.66	4.73	7.4	5.5	4.74	6.24	5.62	3.86	6.03	6.55	6.04	4.66	6.57	3.95	6.77	4.7	6.18	6.15	5.78	5.48	4.54	8.28	18.2	18.23	56.88	75.72	3.56	4.32	5.91	5.4	7.08	6.57	6.18	7.47	4.95	5.6	5.01	5.37	9.75	6.62	8.69	7.4	6.64	4.47	6.52	4.93
90.4	5	9.31	7.57	8.09	6.19	9.32	7.54	6.64	7.98	7.59	6.14	8.11	8.03	8.06	5.88	8.77	6.34	9.16	7.06	7.54	7.84	7.3	6.75	6.17	9.88	19.38	19.1	55.07	71.86	5.59	5.94	7.8	7.2	9.38	8.55	8.14	9.17	6.72	7.54	6.91	6.99	11.61	8.83	9.86	8.82	8.3	6.25	8.2	7.42
90.6	5	10.65	8.82	9.79	7.94	9.88	8.03	7.83	9.02	8.61	7.55	9.2	8.65	9.57	7.43	9.98	8.04	10.99	7.73	8.53	9.02	8.5	7.42	7.09	11.02	19.59	19.48	51.45	67.19	6.63	7.55	9.36	8.72	10.42	8.99	9.2	10.38	8.08	8.88	8.04	7.98	12.44	9.75	10.72	9.82	9	7.53	9.69	8.44
90.8	5	9.97	8.26	9.33	8.35	8.73	7.29	7.32	8.43	7.61	7.41	8.75	8.19	8.88	7.4	9.5	7.91	10.37	7.52	7.95	8.57	8.23	6.85	6.57	10.9	17.9	18.1	46.32	59.94	6.38	7.61	9.04	7.58	9.83	8.46	8.22	8.84	7.85	8.73	8.01	8.09	11.46	9.7	9.98	9.23	8.48	7.19	8.82	8.14
91	5	8.35	6.12	7.29	7.23	6.51	5.45	5.83	6.43	5.75	6.18	6.92	6.23	6.91	6.11	7.05	6.66	8.64	6.24	6.5	7.25	7.08	5.44	5.43	9.39	14.92	15.13	39.76	51.79	5.12	6.53	7.17	5.81	8.12	6.67	6.4	6.79	6.36	7.2	6.75	6.44	9.92	7.99	8.47	8.14	6.59	5.56	7.38	6.11
91.2	5	9.01	6.74	8.07	7.54	6.75	5.65	6.56	6.79	6.08	6.37	6.7	6.8	7.46	7.59	7.65	7.02	9.71	6.85	7.13	7.57	7.44	6.35	5.93	10.06	14.44	14.41	35.47	46.39	5.33	7.23	7.55	6.74	8.73	7.38	6.68	7.69	7.18	7.84	7.44	6.97	10.18	8.34	9.14	8.87	7.71	6.39	7.9	7.03
91.4	5	7.38	4.36	6.07	5.68	5.01	3.54	4.97	5.81	4.03	5.15	5.06	5.19	5.79	6.11	6.16	5.38	7.31	5.5	5.72	6.23	5.46	5.4	4.76	8.14	11.72	11.33	28.97	39.18	3.82	5.6	6.29	5.04	7.2	5.81	4.69	5.91	5.64	6.33	6.03	5.44	8.62	6.6	7.3	7.2	6.16	5.01	6.05	5.54
91.6	5	8.2	5.19	5.97	6.27	5.45	3.99	5.34	6.41	4.36	5.59	5.62	5.94	6.28	6.05	6.51	6.04	7.23	5.58	6.17	6.41	5.35	5.81	5.52	8.08	10.8	10.81	25.54	35.06	4.3	5.46	6.55	5.77	7.27	6.17	5.03	6.51	5.79	6.51	6.29	5.62	8.28	6.61	7.63	7.39	6.53	5.49	5.97	5.43
91.8	5	9.23	5.22	6.85	6.35	6.11	4.33	5.68	7.23	5.14	6.41	6.18	6.77	6.49	6.66	7.38	6.28	7.46	5.95	6.27	6.45	5.79	6.13	6.08	8.03	9.74	10	22.05	30.76	5.43	5.43	6.99	6.16	7.62	6.2	5.56	6.88	5.98	6.17	6.27	5.8	8.08	6.5	7.65	7.27	6.31	6.06	6.51	6.4
92	5	8.6	5.17	6.6	5.15	6.16	4.38	5.15	6.79	5.26	6.13	5.89	6.21	6.09	6.18	7.13	6.29	7.41	5.72	6.3	6.45	5.5	5.77	5.88	7.77	8.92	8.65	18.96	25.95	5.59	5.09	6.61	6.04	7.08	6.15	6.02	6.57	6.02	5.8	5.86	5.96	7.14	6.07	7.37	6.79	6.18	5.89	6.28	6.62
92.2	5	7.44	4.81	6.75	4.45	5.12	3.98	4.66	6.21	5	5.43	5.42	5.4	5.19	5.23	6.28	5.78	7.16	4.79	6.03	6.42	5.44	5.19	5.35	7.52	7.81	7.35	15.51	21.82	4.72	4.51	6.39	5.51	6.51	5.4	5.93	6.34	5.15	5.54	4.98	5.62	6.26	5.01	6.79	6.12	5.49	4.99	6.29	5.99
92.4	5	6.4	4.14	6.3	3.67	4.42	2.99	4.03	4.95	4.23	4.38	4.58	4.56	4.49	4.35	5.01	4.81	5.73	4.23	5.3	5.56	4.79	4.56	4.84	6.55	5.91	5.73	12.1	17.61	3.95	3.22	5.22	4.07	5.34	4.27	4.59	4.94	4.6	4.65	3.92	4.78	5.15	4.16	5.49	5.06	4.35	4.07	5.54	5.47
92.6	5	5.8	3.62	5.72	2.64	3.73	2.74	3.91	4.25	3.69	3.75	4.06	4.04	4.26	4.01	3.67	4.32	5.44	3.89	4.71	4.86	4.57	4.09	4.44	5.95	4.87	5.06	9.64	14.52	3.35	3.08	4.37	3.41	4.67	3.9	4.28	4.27	4.21	3.7	3.05	4.15	4.58	3.5	4.83	4.78	4.22	3.42	5.27	4.6
92.8	5	5.59	4.14	5.8	2.6	4.18	2.61	4.2	4.27	3.75	3.35	4.35	4.11	4.63	4.34	3.93	3.53	5.63	4.17	4.29	4.34	4.36	4.05	3.98	5.66	4.76	4.48	7.78	12.61	2.89	3.44	4.02	3.61	4.44	4.02	3.96	4.25	4	3.6	2.95	4.08	4.72	3.4	4.78	4.58	5.05	3.29	5.06	4.66
93	5	5.97	3.91	5.75	2.69	4.42	2.67	3.85	4.11	3.38	3.28	4.6	3.85	4.84	4.27	4.02	3.8	5.58	4.66	4.1	4.33	4.32	4.24	3.83	4.83	4.75	4.15	6.47	12	3.19	3.56	3.9	3.98	4.65	4.4	3.72	4.09	4.03	4.04	3.13	4.22	5.06	3.86	4.85	4.34	5.13	3.91	5.14	4.81
93.2	5	6.35	4.59	5.82	3.71	5.27	2.98	4.15	4.08	3.89	3.6	4.73	3.98	4.99	4.47	4.52	4.09	5.34	5.13	3.98	4.22	3.95	4.36	3.65	4.62	4.92	4.61	6.19	11.27	3.49	3.92	4.36	4.16	4.93	4.75	4.02	4.64	4.07	4.22	3.47	4.51	5.15	4.28	4.96	4.72	5.69	4.39	5.05	4.85
93.4	5	6.36	4.35	5.28	3.9	5.33	3.24	4.2	3.95	3.97	3.93	4.7	3.88	4.94	4.81	4.77	4.04	5.12	4.91	3.47	3.62	3.67	4.14	3.04	3.71	4.41	5.04	5.68	9.64	3.47	4.09	4.6	4.1	4.43	4.36	3.55	4.57	3.99	3.83	3.7	4.51	4.82	4.38	4.59	4.72	5.27	4.8	4.99	4.6
93.6	5	5.13	3.13	4.4	3.39	4.1	2.73	3.53	2.79	3.39	3.54	3.6	2.82	3.72	3.93	4.23	3.19	4.34	4.1	2.62	3.12	2.68	3.6	2.09	3.44	4.14	4.47	5.24	8.24	2.97	3.56	4.09	4.28	3.62	3.57	2.97	3.65	3.36	3.31	3.72	3.65	4.14	3.87	3.77	4.04	4.37	4.18	3.83	3.75
93.8	5	3.07	1.39	2.67	1.88	2.04	1.15	1.9	1.15	1.85	1.77	1.93	1.09	1.63	1.74	2.23	1.34	2.5	2.41	1.36	1.69	1.19	1.52	0.81	1.88	2.69	2.68	3.71	5.48	1.37	1.68	2.57	2.9	2.12	2.02	1.8	2.62	1.6	2.02	2.51	2.32	2.62	2.23	2.1	2.25	2.54	2.37	2.61	1.85
94	5	1.4	0.39	1.43	0.87	0.98	0.38	0.86	0.59	0.85	0.73	0.5	0.33	0.66	0.44	0.9	0.59	0.76	0.55	0.35	0.65	0.16	0.5	0.22	0.73	1.09	0.82	1.75	3.15	0.8	0.31	0.78	1.31	0.69	0.45	0	0.99	0.55	0.84	1.4	0.66	1.1	0.95	0.58	1.01	0.51	1.37	1.31	0.49
94.2	5	0.24	0.12	0.15	0.28	0.25	0.02	0.16	0.15	0.28	0.25	0.08	0.06	0.13	0	0.06	0.25	0.31	0.09	0.02	0.24	0	0.08	0	0.17	0.23	0.27	0.59	1.56	0.14	0.11	0.26	0.54	0.32	0.25	0.06	0.19	0.12	0.27	0.53	0.24	0.38	0.55	0.02	0.16	0.16	0.57	0.31	0
94.4	5	0	0	0	0	0	0	0	0	0	0	0	0	0	0.12	0	0	0	0	0	0	0.03	0	0.04	0	0	0	0.05	0.49	0	0	0	0.1	0	0	0.01	0	0	0	0.12	0	0	0.12	0	0	0	0.11	0	0.02
94.6	5	0.38	0.27	0.52	0.11	0.27	0.35	0.25	0.18	0.07	0.06	0.44	0.34	0.4	0.85	0.53	0.08	0.1	0.54	0.42	0.1	0.48	0.43	0.45	0.24	0.29	0.17	0	0	0.22	0.3	0.2	0	0.08	0.12	0.36	0.33	0.28	0.15	0	0.2	0.05	0	0.56	0.34	0.38	0	0.16	0.63
94.8	5	1.38	0.94	1.71	0.62	1.06	1.06	0.9	0.69	0.49	0.43	1.39	1.08	1.32	2.19	1.66	0.48	0.61	1.69	1.28	0.54	1.33	1.37	1.21	0.88	1.1	0.79	0.43	0.08	0.79	1	0.87	0.25	0.56	0.61	1.11	1.18	0.96	0.71	0.18	0.83	0.55	0.2	1.7	1.19	1.31	0.24	0.79	1.83
95	5	3.01	1.99	3.57	1.52	2.37	2.15	1.95	1.52	1.26	1.12	2.87	2.23	2.76	4.15	3.38	1.21	1.52	3.47	2.58	1.32	2.59	2.82	2.34	1.93	2.43	1.85	1.34	0.72	1.73	2.12	2	0.84	1.44	1.47	2.25	2.55	2.04	1.69	0.65	1.9	1.47	0.7	3.41	2.53	2.79	0.84	1.9	3.61
[truncated: 48 more columns]

## Sheet: Melting Curve Analysis
Sample Group:	Default		Display Channel:
Smooth:	Open		Channel 1	No
Smooth window:	9		Channel 2	No
Lower Temperature Limit	63.5		Channel 3	No
Upper Temperature Limit	91.5		Channel 4	No
Display The Number Of Peaks:	1		Channel 5	Yes
Peak Threshold:	10
Background Correction:	Yes
Derivative:	—
Hole	Double Hole	Fluorophore	Sample Type	Sample Name	Target Gene	Melting temperature1	Peak Height 1	Full Width/Half Width Ratio 1	Area Peak 1	Melting temperature 2	Peak Height 2	Full Width/Half Width Ratio 2	Area Peak 2	Melting temperature 3	Peak Height 3	Full Width/Half Width Ratio 3	Area Peak 3	Melting temperature 4	Peak Height 4	Full Width/Half Width Ratio 4	Area Peak 4	Description
A01-Ch5	Rep 1	SYBR	Reference Gene	Filament	ACTIIN	82.6000000000001	571.1399131298	2.29623869784221	1395.91368705868	0	0	0	0	0	0	0	0	0	0	0	0
A02-Ch5	Rep 1	SYBR	Reference Gene	Filament	ACTIIN	82.5400000000001	525.301283851659	2.37723516846334	1329.16724854189	0	0	0	0	0	0	0	0	0	0	0	0
A03-Ch5	Rep 1	SYBR	Reference Gene	Filament	ACTIIN	82.5599999999998	528.177018511321	2.38797786813465	1342.48308023117	0	0	0	0	0	0	0	0	0	0	0	0
A04-Ch5	Rep 1	SYBR	Reference Gene	Filament	ACTIIN	82.5499999999999	512.793965408145	2.37248085323938	1294.92508692895	0	0	0	0	0	0	0	0	0	0	0	0
A05-Ch5	Rep 8	SYBR	Gene to be tested	Filament	YFY	83.3200000000002	539.54957902448	1.84965468350092	1062.23605212956	0	0	0	0	0	0	0	0	0	0	0	0
A06-Ch5	Rep 8	SYBR	Gene to be tested	Filament	YFY	83.37	574.948768639125	1.72795664673562	1057.45285241069	0	0	0	0	0	0	0	0	0	0	0	0
A07-Ch5	Rep 8	SYBR	Gene to be tested	Filament	YFY	83.4000000000002	518.57949760973	1.88842870787855	1042.35333272881	0	0	0	0	0	0	0	0	0	0	0	0
A08-Ch5	Rep 8	SYBR	Gene to be tested	Filament	YFY	83.3100000000002	574.62567825642	1.76695688206188	1080.71207490462	0	0	0	0	0	0	0	0	0	0	0	0
A09-Ch5	Rep 14	SYBR	Gene to be tested	Filament	HMA	85.57	742.270054548811	1.51243625197154	1194.91782962758	0	0	0	0	0	0	0	0	0	0	0	0
A10-Ch5	Rep 14	SYBR	Gene to be tested	Filament	HMA	85.56	742.07339144732	1.5411109360131	1217.25000319942	0	0	0	0	0	0	0	0	0	0	0	0
A11-Ch5	Rep 14	SYBR	Gene to be tested	Filament	HMA	85.62	716.635364877352	1.57185806921641	1198.97627018568	0	0	0	0	0	0	0	0	0	0	0	0
A12-Ch5	Rep 14	SYBR	Gene to be tested	Filament	HMA	85.61	837.734183921453	1.53910295409369	1372.37542235201	0	0	0	0	0	0	0	0	0	0	0	0
A13-Ch5	Rep 27	SYBR	Gene to be tested	Embryo	GSH	83.04	713.255573352722	1.53855670933477	1168.03997160861	0	0	0	0	0	0	0	0	0	0	0	0
A14-Ch5	Rep 27	SYBR	Gene to be tested	Embryo	GSH	83.1400000000001	694.149270166754	1.4866758326449	1098.41935195542	0	0	0	0	0	0	0	0	0	0	0	0
A15-Ch5	Rep 27	SYBR	Gene to be tested	Embryo	GSH	83.1300000000001	732.940712832021	1.55256020313618	1211.20127300414	0	0	0	0	0	0	0	0	0	0	0	0
A16-Ch5	Rep 27	SYBR	Gene to be tested	Embryo	GSH	83.2200000000001	742.202862592989	1.53894667859101	1215.7526375007	0	0	0	0	0	0	0	0	0	0	0	0
B01-Ch5	Rep 2	SYBR	Reference Gene	Root	ACTIIN	82.5899999999999	572.555235992788	2.03897295759812	1242.59007152676	0	0	0	0	0	0	0	0	0	0	0	0
B02-Ch5	Rep 2	SYBR	Reference Gene	Root	ACTIIN	82.5600000000001	594.613655960284	2.20998023246352	1398.69264395928	0	0	0	0	0	0	0	0	0	0	0	0
B03-Ch5	Rep 2	SYBR	Reference Gene	Root	ACTIIN	82.46	621.24221586138	2.16299224678867	1430.2598438906	0	0	0	0	0	0	0	0	0	0	0	0
B04-Ch5	Rep 2	SYBR	Reference Gene	Root	ACTIIN	82.41	614.239123847206	2.23917612264755	1463.94497203631	0	0	0	0	0	0	0	0	0	0	0	0
B05-Ch5	Rep 9	SYBR	Gene to be tested	Root	YFY	83.5100000000001	652.304530410479	1.90909679065913	1325.49277579754	0	0	0	0	0	0	0	0	0	0	0	0
B06-Ch5	Rep 9	SYBR	Gene to be tested	Root	YFY	83.4900000000001	693.868813684468	1.86669691559903	1378.63786015286	0	0	0	0	0	0	0	0	0	0	0	0
B07-Ch5	Rep 9	SYBR	Gene to be tested	Root	YFY	83.4400000000002	568.470042565229	2.04277580539689	1236.02516005332	0	0	0	0	0	0	0	0	0	0	0	0
B08-Ch5	Rep 9	SYBR	Gene to be tested	Root	YFY	83.3400000000002	558.440898615572	1.89997323686422	1129.3374329531	0	0	0	0	0	0	0	0	0	0	0	0
B09-Ch5	Rep 15	SYBR	Gene to be tested	Root	HMA	85.5100000000001	717.1755489923	1.67219866979818	1276.47516867064	0	0	0	0	0	0	0	0	0	0	0	0
B10-Ch5	Rep 15	SYBR	Gene to be tested	Root	HMA	85.6	818.968373725042	1.72769978506684	1506.03280790163	0	0	0	0	0	0	0	0	0	0	0	0
B11-Ch5	Rep 15	SYBR	Gene to be tested	Root	HMA	85.5500000000001	702.452043966948	1.64389474435025	1229.10705142086	0	0	0	0	0	0	0	0	0	0	0	0
B12-Ch5	Rep 15	SYBR	Gene to be tested	Root	HMA	85.5100000000001	694.483733042673	1.58938653973402	1174.87220954289	0	0	0	0	0	0	0	0	0	0	0	0
B13-Ch5	Rep 20	SYBR	Gene to be tested	Root	GSH	82.99	598.45640706025	1.41611211887891	902.047034359347	0	0	0	0	0	0	0	0	0	0	0	0
B14-Ch5	Rep 20	SYBR	Gene to be tested	Root	GSH	83.09	684.641176038109	1.56005941266376	1136.8500259213	0	0	0	0	0	0	0	0	0	0	0	0
B15-Ch5	Rep 20	SYBR	Gene to be tested	Root	GSH	83.1100000000001	694.292044688562	1.52555216998975	1127.3746777047	0	0	0	0	0	0	0	0	0	0	0	0
B16-Ch5	Rep 20	SYBR	Gene to be tested	Root	GSH	83.1900000000001	709.926029087901	1.61270698905741	1218.61800482985	0	0	0	0	0	0	0	0	0	0	0	0
C01-Ch5	Rep 26	SYBR	Reference Gene	Wrap Leaf	ACTIIN	82.5399999999999	645.267391308461	1.95926942932655	1345.65244065946	0	0	0	0	0	0	0	0	0	0	0	0
C02-Ch5	Rep 26	SYBR	Reference Gene	Wrap Leaf	ACTIIN	82.48	630.077392533723	2.14444424410116	1438.16156799902	0	0	0	0	0	0	0	0	0	0	0	0
C03-Ch5	Rep 26	SYBR	Reference Gene	Wrap Leaf	ACTIIN	82.44	658.986085048715	2.16848520119798	1521.00881016318	0	0	0	0	0	0	0	0	0	0	0	0
C04-Ch5	Rep 26	SYBR	Reference Gene	Wrap Leaf	ACTIIN	82.32	660.013960035127	2.18824671338287	1537.26390135089	0	0	0	0	0	0	0	0	0	0	0	0
C05-Ch5	Rep 10	SYBR	Gene to be tested	Wrap Leaf	YFY	83.3700000000002	746.013984240808	1.93640269700128	1537.5939803897	0	0	0	0	0	0	0	0	0	0	0	0
C06-Ch5	Rep 10	SYBR	Gene to be tested	Wrap Leaf	YFY	83.5000000000003	606.013054691676	2.15454905264082	1389.75225901112	0	0	0	0	0	0	0	0	0	0	0	0
C07-Ch5	Rep 10	SYBR	Gene to be tested	Wrap Leaf	YFY	83.2200000000001	588.221582075363	1.78688977925938	1118.76209195496	0	0	0	0	0	0	0	0	0	0	0	0
C08-Ch5	Rep 10	SYBR	Gene to be tested	Wrap Leaf	YFY	83.1200000000001	589.032624709638	1.45489492116231	912.157850454726	0	0	0	0	0	0	0	0	0	0	0	0
C09-Ch5	Rep 16	SYBR	Gene to be tested	Wrap Leaf	HMA	85.4900000000001	855.675609558089	1.67501249224709	1525.54922625075	0	0	0	0	0	0	0	0	0	0	0	0
C10-Ch5	Rep 16	SYBR	Gene to be tested	Wrap Leaf	HMA	85.5200000000001	897.118631361622	1.6473969848515	1573.06680159665	0	0	0	0	0	0	0	0	0	0	0	0
C11-Ch5	Rep 16	SYBR	Gene to be tested	Wrap Leaf	HMA	85.5200000000001	847.200447085089	1.65866666465658	1495.69938621839	0	0	0	0	0	0	0	0	0	0	0	0
C12-Ch5	Rep 16	SYBR	Gene to be tested	Wrap Leaf	HMA	85.5300000000001	869.665566766497	1.66582072980737	1541.98290878314	0	0	0	0	0	0	0	0	0	0	0	0
C13-Ch5	Rep 21	SYBR	Gene to be tested	Wrap Leaf	GSH	83	774.695984738767	1.56004070565146	1286.37105148218	0	0	0	0	0	0	0	0	0	0	0	0
C14-Ch5	Rep 21	SYBR	Gene to be tested	Wrap Leaf	GSH	83.06	648.914119046179	1.80337900329412	1245.58467200193	0	0	0	0	0	0	0	0	0	0	0	0
C15-Ch5	Rep 21	SYBR	Gene to be tested	Wrap Leaf	GSH	83.1700000000001	642.261333489465	1.81976893626361	1244.01909522568	0	0	0	0	0	0	0	0	0	0	0	0
C16-Ch5	Rep 21	SYBR	Gene to be tested	Wrap Leaf	GSH	83.1400000000001	681.752273664482	1.65450219592019	1200.58514542794	0	0	0	0	0	0	0	0	0	0	0	0
D01-Ch5	Rep 5	SYBR	Reference Gene	Ear	ACTIIN	82.5299999999999	461.928166099003	2.57777878314898	1267.41578500269	0	0	0	0	0	0	0	0	0	0	0	0
D02-Ch5	Rep 5	SYBR	Reference Gene	Ear	ACTIIN	82.6099999999999	497.084141817052	2.56809272388446	1358.75023249051	0	0	0	0	0	0	0	0	0	0	0	0
D03-Ch5	Rep 5	SYBR	Reference Gene	Ear	ACTIIN	82.4399999999997	506.438242886413	2.61859971442158	1411.54468866066	0	0	0	0	0	0	0	0	0	0	0	0
D04-Ch5	Rep 5	SYBR	Reference Gene	Ear	ACTIIN	82.3899999999998	599.324996729527	2.68726887551769	1714.24359898829	0	0	0	0	0	0	0	0	0	0	0	0
D05-Ch5	Rep 11	SYBR	Gene to be tested	Ear	YFY	83.38	711.169912239068	1.85759624191916	1406.12432390422	0	0	0	0	0	0	0	0	0	0	0	0
D06-Ch5	Rep 11	SYBR	Gene to be tested	Ear	YFY	83.3500000000002	583.977554550091	1.93652659498269	1203.70106149532	0	0	0	0	0	0	0	0	0	0	0	0
D07-Ch5	Rep 11	SYBR	Gene to be tested	Ear	YFY	83.3600000000002	669.376455994294	1.93281656274491	1377.0829273438	0	0	0	0	0	0	0	0	0	0	0	0
D08-Ch5	Rep 11	SYBR	Gene to be tested	Ear	YFY	83.3800000000002	658.937930068273	1.95158516427737	1368.771765054	0	0	0	0	0	0	0	0	0	0	0	0
D09-Ch5	Rep 17	SYBR	Gene to be tested	Ear	HMA	85.39	790.457495136403	1.61532712197904	1359.05811978597	0	0	0	0	0	0	0	0	0	0	0	0
D10-Ch5	Rep 17	SYBR	Gene to be tested	Ear	HMA	85.41	843.699232998013	1.63507740995656	1468.33447405207	0	0	0	0	0	0	0	0	0	0	0	0
D11-Ch5	Rep 17	SYBR	Gene to be tested	Ear	HMA	85.45	867.181499644095	1.62629691398707	1501.0973722898	0	0	0	0	0	0	0	0	0	0	0	0
D12-Ch5	Rep 17	SYBR	Gene to be tested	Ear	HMA	85.5000000000001	828.517347067827	1.66262701110884	1466.2075799873	0	0	0	0	0	0	0	0	0	0	0	0
D13-Ch5	Rep 22	SYBR	Gene to be tested	Ear	GSH	82.98	708.045179190836	1.58041465663877	1191.05287439563	0	0	0	0	0	0	0	0	0	0	0	0
D14-Ch5	Rep 22	SYBR	Gene to be tested	Ear	GSH	82.97	621.394956240513	1.65693727332023	1095.90476233465	0	0	0	0	0	0	0	0	0	0	0	0
D15-Ch5	Rep 22	SYBR	Gene to be tested	Ear	GSH	82.99	603.922540558849	1.73673052330075	1116.38167528529	0	0	0	0	0	0	0	0	0	0	0	0
D16-Ch5	Rep 22	SYBR	Gene to be tested	Ear	GSH	83.03	649.936730401501	1.56013107491084	1079.27269872188	0	0	0	0	0	0	0	0	0	0	0	0
E01-Ch5	Rep 25	SYBR	Reference Gene	Pollen	ACTIIN	82.3999999999997	465.948547722202	2.6501441620738	1314.33624490588	0	0	0	0	0	0	0	0	0	0	0	0
E02-Ch5	Rep 25	SYBR	Reference Gene	Pollen	ACTIIN	82.3399999999997	464.725249942854	2.72168779950867	1346.27443503884	0	0	0	0	0	0	0	0	0	0	0	0
E03-Ch5	Rep 25	SYBR	Reference Gene	Pollen	ACTIIN	82.2699999999996	481.874903836637	2.77064617320322	1421.06649144627	0	0	0	0	0	0	0	0	0	0	0	0
E04-Ch5	Rep 25	SYBR	Reference Gene	Pollen	ACTIIN	82.1800000000002	532.308745301956	2.77055745879493	1569.74744707462	0	0	0	0	0	0	0	0	0	0	0	0
E05-Ch5	Rep 12	SYBR	Gene to be tested	Pollen	YFY	83.4400000000002	331.064330299813	1.86504177671147	657.203667614594	0	0	0	0	0	0	0	0	0	0	0	0
E06-Ch5	Rep 12	SYBR	Gene to be tested	Pollen	YFY	83.5200000000003	305.390959228235	2.39285667492792	777.807067879917	0	0	0	0	0	0	0	0	0	0	0	0
E07-Ch5	Rep 12	SYBR	Gene to be tested	Pollen	YFY	83.3600000000002	276.120868928644	2.21829693842826	651.955470696407	0	0	0	0	0	0	0	0	0	0	0	0
E08-Ch5	Rep 12	SYBR	Gene to be tested	Pollen	YFY	83.3100000000002	305.781766875042	2.08446553349036	678.430441961033	0	0	0	0	0	0	0	0	0	0	0	0
E09-Ch5	Rep 18	SYBR	Gene to be tested	Pollen	HMA	85.31	671.596764399482	1.49041378150103	1065.40437433406	0	0	0	0	0	0	0	0	0	0	0	0
E10-Ch5	Rep 18	SYBR	Gene to be tested	Pollen	HMA	85.33	691.490967956806	1.51065217859927	1111.85976825286	0	0	0	0	0	0	0	0	0	0	0	0
E11-Ch5	Rep 18	SYBR	Gene to be tested	Pollen	HMA	85.3	723.537146249239	1.42169688154855	1094.88086594942	0	0	0	0	0	0	0	0	0	0	0	0
E12-Ch5	Rep 18	SYBR	Gene to be tested	Pollen	HMA	85.2899999999999	736.02143426625	1.35415881117065	1060.86246730509	0	0	0	0	0	0	0	0	0	0	0	0
E13-Ch5	Rep 23	SYBR	Gene to be tested	Pollen	GSH	82.8699999999999	544.598591149753	1.42197691113255	824.267318851518	0	0	0	0	0	0	0	0	0	0	0	0
E14-Ch5	Rep 23	SYBR	Gene to be tested	Pollen	GSH	82.96	643.293370682645	1.52072460961766	1041.25877107431	0	0	0	0	0	0	0	0	0	0	0	0
E15-Ch5	Rep 23	SYBR	Gene to be tested	Pollen	GSH	82.96	599.598179679621	1.39145685227844	888.032933436379	0	0	0	0	0	0	0	0	0	0	0	0
E16-Ch5	Rep 23	SYBR	Gene to be tested	Pollen	GSH	83.02	590.883136226282	1.3268422562215	834.487647198026	0	0	0	0	0	0	0	0	0	0	0	0
F01-Ch5	Rep 7	SYBR	Reference Gene	Embryo	ACTIIN	82.6499999999999	636.82015912029	1.84784844951409	1252.51280779775	0	0	0	0	0	0	0	0	0	0	0	0
F02-Ch5	Rep 7	SYBR	Reference Gene	Embryo	ACTIIN	82.5999999999999	612.888460642711	1.93798531024118	1264.2441366801	0	0	0	0	0	0	0	0	0	0	0	0
F03-Ch5	Rep 7	SYBR	Reference Gene	Embryo	ACTIIN	82.44	508.111410764245	2.08177906262514	1125.88130311619	0	0	0	0	0	0	0	0	0	0	0	0
F04-Ch5	Rep 7	SYBR	Reference Gene	Embryo	ACTIIN	82.44	578.21888360218	2.09304687172899	1288.16130008545	0	0	0	0	0	0	0	0	0	0	0	0
F05-Ch5	Rep 13	SYBR	Gene to be tested	Embryo	YFY	83.3400000000002	603.454143511451	1.91747566146471	1231.6098582932	0	0	0	0	0	0	0	0	0	0	0	0
F06-Ch5	Rep 13	SYBR	Gene to be tested	Embryo	YFY	83.3000000000002	597.757312876063	1.69249419523396	1076.83982426	0	0	0	0	0	0	0	0	0	0	0	0
F07-Ch5	Rep 13	SYBR	Gene to be tested	Embryo	YFY	83.3400000000002	611.785030058963	1.73822809158478	1131.89106824546	0	0	0	0	0	0	0	0	0	0	0	0
F08-Ch5	Rep 13	SYBR	Gene to be tested	Embryo	YFY	83.2900000000001	563.460720452374	1.75490424184234	1052.48543057696	0	0	0	0	0	0	0	0	0	0	0	0
F09-Ch5	Rep 19	SYBR	Gene to be tested	Embryo	HMA	85.44	802.901344632061	1.50678385625747	1287.69250073793	0	0	0	0	0	0	0	0	0	0	0	0
F10-Ch5	Rep 19	SYBR	Gene to be tested	Embryo	HMA	85.43	793.475450918454	1.47069342474318	1242.09458449604	0	0	0	0	0	0	0	0	0	0	0	0
F11-Ch5	Rep 19	SYBR	Gene to be tested	Embryo	HMA	85.5200000000001	754.668673025772	1.55789716984299	1251.39418765145	0	0	0	0	0	0	0	0	0	0	0	0
F12-Ch5	Rep 19	SYBR	Gene to be tested	Embryo	HMA	85.5000000000001	732.995291130277	1.5739932588194	1228.01331397609	0	0	0	0	0	0	0	0	0	0	0	0
F13-Ch5	Rep 24	SYBR	Gene to be tested	Embryo	GSH	83	807.579679152801	1.39640615213052	1200.31755722167	0	0	0	0	0	0	0	0	0	0	0	0
F14-Ch5	Rep 24	SYBR	Gene to be tested	Embryo	GSH	82.96	672.032338263482	1.32813822047305	950.019389928287	0	0	0	0	0	0	0	0	0	0	0	0
F15-Ch5	Rep 24	SYBR	Gene to be tested	Embryo	GSH	83.03	753.239010140502	1.34431546910279	1077.78720315208	0	0	0	0	0	0	0	0	0	0	0	0
F16-Ch5	Rep 24	SYBR	Gene to be tested	Embryo	GSH	83.1500000000001	790.244677500749	1.39901247064308	1176.74452922147	0	0	0	0	0	0	0	0	0	0	0	0
